# Supplementary material for: MMP9High Neutrophils are Critical Mediators of Neutrophil Extracellular Traps Formation and Myocardial Ischemia/Reperfusion Injury
Source: Adv Sci (Weinh). 2025 Mar 28;12(21):2415205. doi: 10.1002/advs.202415205 (PMC12140383; doi:10.1002/advs.202415205)
Supplement: Supplementary file 2 — Supplementary Table [file ADVS-12-2415205-s001.xlsx]

## Sheet: Table S2
Table S2. Summary of quality control cutoffs for scRNA-seq analysis.
sample	Total_cells_after_rmdoublets	nFeature_RNA_min	nFeature_RNA_max	nCount_RNA_min	nCount_RNA_max	log10GenesPerUMI_min	log10GenesPerUMI_max	percent.mito_min	percent.mito_max	percent.HB_min	percent.HB_max
control1	2351	405	3726	1000	13588	0.847916	0.942689	0.00174216	0.0496368	0	0.0112319
control2	2536	310	5198	1007	55429	0.783314	0.933289	0	0.0495526	0	0.00168209
control3	3775	430	3279	1000	13166	0.838398	0.941471	0	0.0461133	0	0
IR1	6489	295	4150	1002	48711	0.771785	0.942223	0	0.0497044	0	0.0013947
IR2	9267	406	3566	1000	17522	0.837071	0.934692	0	0.0498221	0	0
IR3	4087	443	4975	1004	27215	0.832616	0.93906	0	0.0497443	0	0.00955882

## Sheet: Table S3
Table S3. Marker genes (top 500 DEGs) of each cluster.
cluster	gene	avg_log2FC	p_val_adj
5	RSAD2	3.28678	0
5	IFIT1	3.27369	0
5	ISG15	3.10788	0
5	IFIT3	3.0855	0
5	MX1	2.70923	0
5	HERC5	2.69913	0
5	IFIT2	2.64104	0
5	XAF1	2.4532	0
5	IFI6	2.31407	0
3	CXCL8	2.26946	0
5	PARP14	2.1082	0
5	APOL6	1.98123	0
5	GBP5	1.96387	0
5	IFI44L	1.92329	0
5	RNF213	1.91263	0
5	GBP1	1.90359	0
5	MT2A	1.84922	0
5	IFITM3	1.84718	0
1	S100A12	1.74655	0
5	SAMHD1	1.66129	0
5	IFIT5	1.65868	0
5	TRIM22	1.65239	0
5	EIF2AK2	1.65216	0
5	STAT1	1.64958	0
5	OAS3	1.61586	0
5	SAMD9L	1.61373	0
5	DDX58	1.61149	0
1	MMP9	1.54463	0
5	TNFSF13B	1.42324	0
5	TMEM123	1.40616	0
5	ZCCHC2	1.36272	0
5	STAT2	1.33647	0
5	IFITM1	1.30292	0
5	IFIH1	1.23721	0
5	SAMD9	1.2359	0
5	ISG20	1.20992	0
5	PARP9	1.13249	0
1	CST7	1.09736	0
5	DTX3L	1.08464	0
1	PADI4	1.07427	0
5	MX2	1.06413	0
1	S100A6	1.06315	0
1	VIM	1.05594	0
5	IRF9	1.05172	0
1	CDA	1.03841	0
5	IRF1	1.02476	0
1	SYNE1	1.00995	0
1	GAPDH	0.983478	0
1	ALOX5AP	0.965911	0
1	RFLNB	0.954831	0
1	FCN1	0.941365	0
1	QPCT	0.938665	0
5	IFI16	0.930239	0
1	MME	0.91617	0
1	TSPO	0.916121	0
1	S100A4	0.885407	0
1	TXN	0.842121	0
1	CYP4F3	0.829075	0
4	S100A12	0.817632	0
4	ALOX5AP	0.808046	0
1	PGD	0.806603	0
4	CXCL8	0.794207	0
1	SLC2A3	0.790515	0
5	SAT1	0.772549	0
1	S100P	0.732685	0
5	FCGR3B	0.712645	0
1	CR1	0.702121	0
1	PROK2	0.637765	0
1	ACSL1	0.600286	0
5	HLA-B	0.517662	0
3	MALAT1	0.46989	0
5	B2M	0.275259	0
4	S100A8	0.480064	5.06404e-303
1	RBP7	0.862415	3.4027e-300
1	ATM	0.83479	9.69886e-300
1	APMAP	0.764575	2.88894e-280
1	MYL6	0.529819	2.48632e-279
4	S100A6	0.622942	1.98511e-278
1	MGAM	0.653641	1.57464e-274
3	NEAT1	0.334035	3.42397e-267
1	VNN2	0.443787	4.98744e-251
1	PYGL	0.611733	8.34618e-248
5	DRAP1	0.982568	1.68701e-247
5	ADAR	0.748213	1.04203e-242
1	PLP2	0.711682	1.14946e-242
1	SELL	0.430587	3.05223e-241
3	CXCR2	0.390491	2.56627e-240
1	MEGF9	0.52257	3.34586e-235
1	F5	0.751086	8.90641e-234
3	CXCR4	0.872684	1.79235e-232
5	HELZ2	0.925926	3.23702e-231
3	AIF1	0.549112	5.08983e-231
4	S100A4	0.732909	1.95405e-229
4	S100A9	0.329469	9.86597e-229
5	NAPA	0.888611	1.46356e-228
1	METTL9	0.722178	9.79018e-218
1	NCF1	0.461249	1.60082e-216
1	GNG2	0.693316	3.75799e-213
5	TNFAIP6	1.05695	1.45191e-210
3	FTH1	0.314186	3.41975e-210
3	PTPRC	0.300359	2.19787e-205
5	CCR1	0.945084	1.1588e-204
5	PSMB9	0.845707	3.79901e-200
5	NUB1	0.89604	7.98604e-198
5	TMSB10	0.939843	3.30832e-195
5	LYSMD2	0.82355	1.13666e-193
1	LBR	0.494808	2.48929e-191
5	PSME1	0.77089	9.58289e-191
5	SP110	0.71286	5.34144e-188
1	RAB27A	0.619491	1.05181e-186
5	MNDA	0.326671	1.34078e-186
1	ITGAM	0.642136	2.52672e-184
5	TYMP	0.674608	3.53428e-184
3	SGK1	0.849854	4.57701e-184
1	RTN3	0.492348	1.04435e-183
1	MAPK14	0.549834	2.64203e-183
1	SRPK1	0.615512	1.69843e-182
3	SEC14L1	0.470275	7.85063e-182
1	ADD3	0.651646	1.59446e-178
5	TNFSF10	0.800593	8.02085e-173
1	TKT	0.467127	2.83871e-172
1	CAP1	0.395271	5.44598e-171
4	MMP9	0.811143	1.23361e-170
1	MAP4K4	0.521547	6.94466e-170
2	TXNIP	0.372363	2.63452e-169
4	MME	0.572134	1.52287e-167
1	RNF10	0.623044	5.12871e-167
4	TXN	0.602591	5.28511e-164
1	IL17RA	0.443493	2.20402e-163
1	USP10	0.587974	3.01235e-163
4	TSPO	0.580033	4.08978e-162
3	B2M	0.155888	1.49563e-160
3	TXNIP	0.385353	7.08217e-160
5	APOBEC3A	0.679528	7.56213e-160
5	NMI	0.718715	4.1622e-159
1	DYSF	0.567562	2.62473e-157
1	PPP2R5A	0.57391	3.17622e-157
1	CTSD	0.598187	1.17797e-156
5	GBP2	0.766708	1.27829e-156
4	SLC2A3	0.507786	5.91074e-156
1	ANXA3	0.575054	2.98787e-155
1	KIF1B	0.619431	5.94529e-155
1	BST1	0.583178	1.46739e-153
4	CYP4F3	0.605494	1.00736e-152
1	CKAP4	0.636153	9.63225e-149
5	SP100	0.722877	1.32555e-148
1	CD44	0.536738	1.1388e-147
1	SLC11A1	0.414633	4.41042e-147
1	MYH9	0.456359	7.73836e-146
1	CD55	0.463004	7.02876e-144
1	HMGB2	0.682619	2.50016e-143
1	CYBA	0.424972	1.22338e-141
1	CDC42EP3	0.501193	3.48753e-141
2	NEAT1	0.239738	5.80804e-141
1	STK17B	0.434629	4.44098e-140
1	CRISPLD2	0.562676	7.47203e-140
1	CMTM2	0.384964	1.12819e-139
3	DUSP6	0.709214	1.5661e-139
5	TRIM38	0.738682	8.3166e-139
1	OAZ1	0.299911	1.04085e-138
4	GAPDH	0.578186	7.19104e-137
3	ADGRE2	0.613292	3.8015e-135
1	ATP5F1E	0.324807	4.08019e-135
5	TAP1	0.771982	5.13045e-135
5	TAGAP	0.723184	8.48337e-135
3	BTG2	0.443683	2.41549e-133
1	GCA	0.280096	2.73091e-130
5	H3F3A	0.225026	3.51507e-129
5	STX11	0.750904	3.21633e-128
1	CALM1	0.445888	1.12238e-127
3	NFKBIA	0.833103	1.55158e-125
3	CLEC7A	0.454898	1.24072e-124
3	PTGS2	0.548796	6.62714e-124
1	PCNX1	0.457839	9.31127e-124
2	CXCR2	0.260809	1.53293e-123
5	NT5C3A	0.756984	2.53404e-122
1	LYZ	0.604643	7.72436e-122
1	PFN1	0.398306	1.82938e-120
1	RGS2	0.266482	2.95269e-120
2	SEC14L1	0.378919	5.2052e-120
5	SOD2	0.32798	7.21783e-120
1	ORAI2	0.468977	1.50552e-119
1	GNAS	0.439611	2.23015e-119
1	ANPEP	0.484806	5.58571e-119
5	DDX60L	0.659367	5.56688e-118
5	SRGN	0.250137	2.56999e-117
1	SYNE2	0.518263	1.01353e-116
4	FCN1	0.636364	8.85258e-115
5	FFAR2	0.662006	1.36151e-114
4	QPCT	0.528667	4.27933e-114
1	LAMTOR5	0.479346	8.66605e-114
1	MYL12A	0.419537	1.34821e-113
1	CCPG1	0.419004	1.79482e-113
3	NABP1	0.433721	8.02111e-113
3	TNFAIP2	0.51297	5.91643e-112
1	GRN	0.530035	5.94549e-112
1	SNX3	0.532035	6.2536e-112
3	CSF3R	0.231409	1.0144e-111
1	IL4R	0.504966	1.29128e-111
2	FTH1	0.177784	1.9519e-110
4	PROK2	0.426417	7.13885e-110
1	EMB	0.535808	1.27191e-109
5	PLSCR1	0.67055	2.64063e-109
5	SHISA5	0.63941	1.19268e-108
1	FKBP5	0.501456	1.66549e-108
1	CSTA	0.491477	2.91775e-107
4	ACSL1	0.359827	1.42772e-106
4	VIM	0.401923	1.86774e-106
5	CTSS	0.308938	3.14412e-106
2	SORL1	0.255786	5.45252e-105
4	CST7	0.582258	2.14004e-104
1	LILRA5	0.488171	2.4673e-104
4	RFLNB	0.620203	3.56007e-104
3	PTMA	0.677414	6.83592e-104
2	PTPRC	0.2015	7.93625e-104
5	HSH2D	0.652864	5.20846e-103
5	SMCHD1	0.355039	5.54221e-102
4	PADI4	0.567771	3.25783e-101
1	PSAP	0.375535	8.12415e-101
1	MCTP2	0.420282	1.69072e-100
5	CHMP5	0.645351	4.50137e-99
1	ZNF106	0.433842	8.48939e-98
5	ZC3HAV1	0.656141	4.33644e-96
1	NLRP12	0.436559	1.69429e-95
1	LCP1	0.252132	2.4456e-94
5	GPR65	0.650648	1.07645e-93
5	GNB4	0.649033	6.40613e-93
4	CDA	0.451255	1.03171e-92
4	RBP7	0.576881	1.23306e-92
5	DAPP1	0.621232	2.75809e-91
1	IRAK3	0.444323	1.23432e-89
1	TUBA4A	0.431313	2.55095e-89
1	SH3BGRL3	0.322033	3.79674e-89
1	VAPA	0.375875	4.81769e-89
1	DHRS7	0.388813	6.83235e-88
1	ZNF281	0.418637	1.62685e-87
2	ADGRE2	0.462255	3.69524e-87
1	ATP11B	0.440071	3.95887e-87
1	SLC40A1	0.441287	4.11879e-87
2	TSC22D3	0.368557	4.71871e-87
1	SOS2	0.41523	9.37393e-85
1	FAM126B	0.307875	2.61379e-83
1	MSL3	0.435873	3.30264e-83
3	IL1B	0.740365	1.32869e-82
1	ALPL	0.398196	3.57996e-82
5	SELL	0.35775	3.86713e-82
4	CDC42EP3	0.478092	1.34427e-81
5	TRIM56	0.601721	5.31658e-80
1	NCF4	0.351354	1.95145e-79
1	FKBP1A	0.369415	6.22448e-79
3	NIBAN1	0.25787	8.51018e-79
4	S100A11	0.236534	4.6184e-78
5	JUND	0.445955	5.7507e-78
4	CMTM2	0.350768	1.13295e-77
5	GIMAP4	0.617504	1.21103e-77
1	CORO1A	0.303059	2.73576e-76
3	PECAM1	0.395482	5.05739e-76
5	IER2	0.430253	7.20747e-76
4	ATM	0.514658	2.84805e-75
5	ZNFX1	0.556783	4.68158e-75
4	NCF1	0.336919	5.23444e-75
1	WSB1	0.382755	6.7976e-75
3	TMEM154	0.281998	1.97546e-74
1	EHD1	0.37392	3.23687e-74
4	S100P	0.415726	3.62026e-74
1	YWHAB	0.322784	1.40264e-73
1	LSP1	0.305441	1.58091e-73
5	TRANK1	0.583026	6.89924e-73
1	RAC2	0.297052	4.05618e-71
1	GTF2I	0.351343	2.67895e-70
4	LBR	0.388765	4.94513e-70
3	SMAP2	0.264454	5.02958e-70
2	MALAT1	0.210933	8.09453e-70
1	IRS2	0.394243	1.2488e-69
5	MCL1	0.297812	6.6304e-69
1	TLR4	0.31561	2.27314e-68
3	SQSTM1	0.52634	4.29174e-68
3	ZEB2	0.518856	4.8682e-68
3	JUNB	0.282419	1.15913e-67
4	CR1	0.391388	1.58577e-67
4	MYL6	0.28404	4.06621e-67
5	PSMB8	0.521654	4.34951e-67
1	ARID3A	0.381332	5.76887e-67
1	CYSTM1	0.356725	8.73476e-67
1	CLEC12A	0.317522	1.85393e-66
1	ANP32A	0.239059	3.24094e-66
3	CYTH4	0.360449	3.43408e-66
3	CCR1	0.44707	5.05384e-66
4	MEGF9	0.334	8.30094e-66
2	DUSP1	0.234992	3.97541e-65
5	PDE4B	0.551499	6.04971e-65
1	PADI2	0.374076	8.55519e-65
2	SMAP2	0.251286	3.28484e-64
2	AIF1	0.275504	4.17935e-64
4	ACTB	0.192962	5.06045e-64
1	EIF4E3	0.348457	5.43171e-64
1	FBXL5	0.313437	1.42499e-63
3	KATNBL1	0.529973	1.86257e-63
1	NQO2	0.38943	2.76074e-63
5	RICTOR	0.410559	3.89328e-63
1	SEC62	0.383214	6.78489e-63
4	ITGAM	0.446568	7.74939e-63
1	CKLF	0.295096	1.84986e-62
1	ALOX5	0.328841	4.07746e-62
1	HSPA1A	0.345528	5.17912e-62
2	CHI3L1	0.456178	1.10689e-61
1	HEBP2	0.348677	1.45499e-61
2	SLC25A37	0.190339	1.46501e-61
3	SERPINA1	0.227439	2.57776e-61
1	HIST1H2AC	0.321111	3.05855e-61
4	STK17B	0.343087	6.04622e-61
3	SLC15A4	0.402106	9.28163e-61
1	SULT1B1	0.35445	1.95156e-60
5	TAGLN2	0.340088	2.57717e-60
3	P2RY13	0.359681	3.10018e-60
4	DHRS7	0.407478	4.22335e-60
1	LMNB1	0.31835	4.27353e-59
1	ROCK1	0.304513	4.96831e-59
1	SERF2	0.281785	6.83058e-59
3	LUCAT1	0.318392	2.46183e-58
1	KCNJ15	0.273148	3.35072e-58
3	TLR2	0.362184	4.83473e-58
1	ACTG1	0.287109	1.78513e-57
1	PLXNC1	0.238049	2.63906e-57
2	CAMK1D	0.384522	7.33025e-57
5	MYADM	0.451041	7.59191e-57
5	NFKBIA	0.651221	1.08572e-56
3	TSC22D3	0.322158	1.17989e-56
1	NFE2	0.329047	3.58572e-56
1	AGTPBP1	0.337734	5.99624e-56
1	TMX4	0.328572	9.37813e-56
3	RNASET2	0.280781	1.10198e-55
1	RBL2	0.33726	1.32114e-55
3	RHOQ	0.437059	3.07058e-55
5	ADGRE5	0.395754	5.38684e-55
1	IGF2R	0.235664	6.44929e-55
1	HIP1	0.333983	6.73128e-55
3	RPL41	0.282855	2.30173e-54
4	LYZ	0.452761	2.40808e-54
5	TUBA1A	0.361449	1.75961e-53
3	CTSC	0.446758	2.94296e-53
1	EMP3	0.352722	4.74377e-53
1	GLIPR2	0.333579	7.53596e-53
4	OAZ1	0.217012	2.59751e-52
3	IL1RAP	0.44352	3.2841e-52
4	PYGL	0.322259	6.18507e-52
5	ATP6V1G1	0.439123	7.7381e-52
1	DNAJC3	0.29218	8.8819e-52
3	CSF2RB	0.282344	2.03053e-51
4	USP10	0.374752	3.49891e-51
3	AC020916.1	0.444411	1.04747e-50
1	FAM107B	0.32952	1.47296e-50
5	CSRNP1	0.447663	1.48403e-50
5	DUSP6	0.469816	1.9529e-50
5	AC020916.1	0.541647	4.76681e-50
1	CLIP1	0.338221	1.23022e-49
4	TLR4	0.316071	1.8894e-48
2	HRH2	0.351262	2.61357e-48
4	ATP5F1E	0.243148	4.15211e-48
3	PTAFR	0.342355	8.13126e-48
3	PNRC1	0.207466	9.25595e-48
1	CAB39	0.297167	1.58663e-47
5	BAZ1A	0.425691	2.23626e-47
1	NBEAL2	0.298681	5.0311e-47
5	XRN1	0.54902	1.17485e-46
1	FLOT2	0.279036	1.6267e-46
1	CFL1	0.231741	1.65936e-46
4	CYBA	0.273885	6.29608e-46
5	CIR1	0.361592	7.23498e-46
3	DOCK5	0.316389	8.54076e-46
1	SPATA13	0.313798	1.0664e-45
3	IER2	0.298974	1.37765e-45
1	GPR27	0.295677	1.62571e-45
1	AL034397.3	0.311388	1.72516e-45
3	ZFP36	0.274395	2.60118e-45
1	BCL6	0.236007	2.79636e-45
1	TGFB1	0.278384	3.94029e-45
1	PRDX5	0.320203	5.94621e-45
3	BACH1	0.343837	7.11946e-45
1	ITGB2	0.245646	7.48983e-45
1	AKAP13	0.273315	8.23791e-45
1	SKAP2	0.222478	1.94271e-44
4	CKLF	0.319929	2.22705e-44
1	FAR1	0.304485	6.33458e-44
4	MGAM	0.315506	9.57741e-44
3	SAT1	0.164841	1.44774e-43
4	SRGN	0.133543	1.74338e-43
5	FGL2	0.375227	2.73711e-43
4	MAP4K4	0.313955	3.31937e-43
1	UBN1	0.255632	4.14422e-43
4	SELL	0.218366	5.45812e-43
4	RAB27A	0.330525	7.77743e-43
4	CAP1	0.234137	1.13681e-42
5	HLA-C	0.138937	1.85308e-42
2	TAGLN2	0.242125	2.20544e-42
4	CRISPLD2	0.398424	2.35863e-42
1	JAML	0.206815	3.50436e-42
5	CPPED1	0.303985	6.07688e-42
2	RNASET2	0.211972	6.5067e-42
1	S1PR4	0.28936	8.97221e-42
2	NIBAN1	0.178453	1.11414e-41
4	BST1	0.386028	1.2382e-41
1	PLBD1	0.330866	1.47343e-41
3	DDX3X	0.276031	1.86806e-41
2	CEBPD	0.248002	2.56375e-41
3	ANKRD12	0.34035	7.0193e-41
3	CHI3L1	0.432841	7.29798e-41
5	H3F3B	0.178046	7.99437e-41
1	ATP5MPL	0.32253	1.03279e-40
1	FRAT2	0.203238	2.03621e-40
1	APAF1	0.290661	2.6303e-40
3	CCNY	0.412447	3.69366e-40
2	CYTH4	0.25028	1.21131e-39
1	IFRD1	0.244095	1.32309e-39
1	PPP1R12A	0.254386	1.62024e-39
1	LRP10	0.207944	2.73188e-39
1	APLP2	0.27091	3.03206e-39
3	HLA-A	0.166524	3.57053e-39
1	PRKCD	0.269459	3.59827e-39
3	HLA-B	0.121879	5.66044e-39
4	PFN1	0.284635	6.0076e-39
1	ENTPD1	0.269681	8.50286e-39
4	PGD	0.346051	1.54524e-38
1	SH3KBP1	0.259384	1.88592e-38
4	BCL2A1	0.247626	2.0457e-38
3	ATP2B1-AS1	0.417831	2.69496e-38
3	SORL1	0.16144	3.61706e-38
1	NIN	0.242643	4.6638e-38
1	CLIC1	0.239022	8.86791e-38
1	YWHAZ	0.212043	1.32811e-37
4	TKT	0.265104	1.41265e-37
1	USP3	0.286619	1.75545e-37
1	ACSL4	0.253787	1.88569e-37
1	CSTB	0.273144	2.3049e-37
3	PLK3	0.380607	2.51922e-37
2	RNF149	0.152739	3.04271e-37
5	TSC22D3	0.344041	3.75769e-37
1	ACTR2	0.177603	5.56169e-37
1	DOK3	0.262216	5.69085e-37
4	CD55	0.271505	1.07977e-36
1	HACD4	0.268802	1.33667e-36
3	ZFP36L2	0.348863	2.14643e-36
5	HLA-E	0.164563	2.74205e-36
5	CLEC2B	0.357592	3.44552e-36
2	SERPINA1	0.162005	4.38032e-36
2	PECAM1	0.258409	4.57756e-36
1	PTK2B	0.259625	5.53881e-36
4	CCPG1	0.278509	1.72776e-35
3	AC012368.1	0.365719	2.22707e-35
2	RIPOR2	0.148743	2.22985e-35
5	PIK3AP1	0.424452	2.37401e-35
4	CALM1	0.279184	3.86574e-35
3	ERBIN	0.311292	6.37131e-35
2	HLA-C	0.126917	7.56798e-35
1	CD37	0.249274	1.94997e-34
4	APMAP	0.342133	2.28382e-34
3	HNRNPC	0.277483	2.931e-34
1	DOCK2	0.273849	2.94609e-34
2	PAG1	0.361687	4.04581e-34
2	SLC15A4	0.2984	4.25919e-34
4	PCNX1	0.318012	9.80639e-34
5	TREM1	0.340629	1.50462e-33
1	KLF6	0.150207	1.97921e-33
3	EFHD2	0.226323	2.22224e-33
1	MBD2	0.273787	2.50092e-33
1	ZYX	0.21157	2.67031e-33
3	RAP1A	0.289089	2.74295e-33
1	ADGRG3	0.269875	2.9236e-33
3	VMP1	0.191044	3.52586e-33
1	PLXDC2	0.25191	3.54155e-33
1	IFNGR2	0.234504	3.97194e-33
5	RPL28	0.34619	4.14898e-33
2	CPPED1	0.217753	4.30455e-33
3	MDM2	0.355921	4.31764e-33
5	ELF1	0.386585	4.76718e-33
1	LAMTOR4	0.207642	5.60689e-33
5	IL1RN	0.472464	1.93412e-32
2	CSF2RB	0.208059	3.0056e-32
1	DPYD	0.262566	3.37924e-32
5	CYLD	0.369991	4.58593e-32
4	GCA	0.163409	4.6267e-32
1	MSRB1	0.227082	5.3072e-32
3	TET2	0.303823	6.47406e-32
5	FCGR3A	0.419156	7.62001e-32
4	MCTP2	0.276153	1.0812e-31
4	DYSF	0.290417	1.12414e-31
2	TNFRSF1B	0.217839	1.17074e-31
2	FCGR2A	0.160768	1.25539e-31
5	PPP2R5C	0.359617	1.2833e-31
1	SLA	0.221435	1.38196e-31
1	NUP214	0.226438	1.42373e-31
1	DIAPH1	0.248405	1.45345e-31
4	ADD3	0.328182	2.22581e-31
1	ARPC1B	0.193237	3.25479e-31
3	HCAR3	0.366277	3.45548e-31
3	EIF1	0.189555	4.09448e-31
4	SLC40A1	0.311636	4.25316e-31
4	AL034397.3	0.311738	6.19232e-31
1	EIF4G2	0.238477	1.02564e-30
4	VNN2	0.1846	1.03827e-30
1	CDV3	0.269374	1.14241e-30
1	EIF2AK2	0.12702	1.23334e-30
3	CPPED1	0.242644	1.5252e-30
3	CREBRF	0.276972	4.37358e-30
1	PRKCB	0.216724	6.91412e-30
4	ANPEP	0.310166	8.09953e-30
3	SOD2	0.139363	1.26189e-29
2	KDM6B	0.223981	2.18525e-29
1	STXBP2	0.246938	2.67781e-29
3	DUSP1	0.176186	2.76993e-29
1	RGS19	0.237698	3.10704e-29
1	GMFG	0.156298	3.22856e-29
2	SCLT1	0.294649	4.99383e-29
4	MYH9	0.246879	6.53056e-29
1	RNF24	0.19534	1.16741e-28
1	LPGAT1	0.244571	1.50399e-28
2	LITAF	0.130869	2.03694e-28
1	ZC3HAV1	0.256143	2.41894e-28
1	BRI3	0.159767	2.8777e-28
4	TMSB4X	0.136022	3.40636e-28
4	METTL9	0.335207	3.52579e-28
4	GRN	0.304567	5.30341e-28
5	G0S2	0.523009	5.42485e-28
5	SECTM1	0.36212	6.64783e-28
3	RPS27A	0.309363	6.82152e-28
3	TNFRSF1B	0.234827	7.40496e-28
5	CLEC7A	0.262594	7.86103e-28
3	OGFRL1	0.253709	8.23695e-28
1	SDCBP	0.137741	1.83849e-27
2	BASP1	0.157924	2.24624e-27
3	JMJD1C	0.222935	6.28002e-27
3	CAMK1D	0.285062	6.4325e-27
4	ALOX5	0.261616	6.79043e-27
2	VMP1	0.17177	7.24797e-27
1	VASP	0.162011	7.61334e-27
5	LST1	0.211228	7.61548e-27
1	GPSM3	0.196305	7.89427e-27
4	CTSD	0.315134	1.25095e-26
2	SLC8A1	0.308573	1.48606e-26
1	TPM3	0.183542	1.64129e-26
3	G0S2	0.39366	1.82981e-26
1	TALDO1	0.168933	1.85325e-26
2	SSH2	0.221298	2.47078e-26
1	ICAM3	0.177732	2.98662e-26
1	ACTN1	0.180618	3.99896e-26
3	EVI2A	0.283313	4.54508e-26
5	CD46	0.266781	4.63405e-26
1	KDM7A	0.246056	4.97888e-26
3	SCLT1	0.319756	5.62703e-26
4	CSTA	0.291903	6.58384e-26
4	NLRP12	0.299442	8.36444e-26
1	DBNL	0.232357	9.91092e-26
1	CDKN2D	0.196637	1.36504e-25
3	FCGR2A	0.145306	1.39906e-25
5	RAB11FIP1	0.243324	1.468e-25
5	PLEK	0.295751	1.81927e-25
5	HLA-F	0.342256	2.0321e-25
3	CXCL1	0.411816	2.41292e-25
1	PPP4R2	0.250038	3.12615e-25
5	TNFAIP2	0.325621	3.72884e-25
4	LCP1	0.160348	3.77106e-25
1	CPD	0.20906	3.82224e-25
4	CD44	0.259643	5.5489e-25
1	FKBP8	0.213824	6.59704e-25
2	PNRC1	0.136381	6.64433e-25
2	DUSP6	0.257113	8.2527e-25
1	ZNF467	0.225808	8.74171e-25
1	LAMP1	0.225046	1.03379e-24
3	WNK1	0.292944	1.0479e-24
1	STK17A	0.217209	1.14051e-24
4	MAPK14	0.244252	1.20474e-24
4	IL17RA	0.207267	1.7965e-24
3	ATP6V1B2	0.272305	2.85205e-24
3	RICTOR	0.22351	3.06605e-24
4	PPP2R5A	0.2734	3.23089e-24
2	TPR	0.275743	3.46098e-24
3	CCNL1	0.273988	3.93816e-24
3	IGSF6	0.224336	5.35573e-24
4	ITGB2	0.230263	7.49252e-24
2	DOCK5	0.215721	8.0481e-24
3	NAIP	0.277213	8.9014e-24
1	TLN1	0.18507	1.08062e-23
2	RPL41	0.17468	1.12295e-23
3	EHBP1L1	0.297601	1.27838e-23
1	PRKDC	0.251488	1.71676e-23
1	OSBPL8	0.162928	3.21326e-23
3	CYTOR	0.320195	4.23952e-23
2	BTG2	0.18782	4.31746e-23
1	PIK3CG	0.21586	4.85376e-23
1	MAPK1	0.174933	5.10294e-23
1	CAPZB	0.210701	7.66995e-23
3	GNAI3	0.292949	8.31592e-23
3	BID	0.281155	9.24259e-23
1	STEAP4	0.125259	1.07677e-22
2	PTGS2	0.195515	1.12558e-22
5	NFKBIZ	0.401678	1.34162e-22
4	SKAP2	0.210476	1.70083e-22
1	MT-CO3	0.176674	1.75037e-22
3	RILPL2	0.321512	2.03557e-22
1	ABTB1	0.182891	2.61088e-22
1	STAT5B	0.182746	3.1373e-22
3	IL13RA1	0.279125	4.86962e-22
5	FAM8A1	0.326731	7.54425e-22
4	HSPA1A	0.243381	8.97957e-22
3	KCNJ2	0.352001	9.42408e-22
4	GLIPR1	0.298606	9.61666e-22
1	CD58	0.206513	1.32768e-21
5	MT-ND1	0.193981	1.42511e-21
3	SSH2	0.198782	1.81458e-21
4	GNAS	0.230388	2.65181e-21
4	CKAP4	0.287489	2.93746e-21
1	NDUFB3	0.212215	5.67254e-21
1	RTF1	0.202582	5.74819e-21
4	SNX18	0.246971	6.26829e-21
4	IRAK3	0.257618	6.54644e-21
3	CXCR1	0.210729	7.66637e-21
2	CD14	0.291931	1.13641e-20
5	GLUL	0.211944	1.40236e-20
2	ERGIC1	0.223463	1.50761e-20
2	ERBIN	0.242374	1.66724e-20
2	MIDN	0.174663	1.81499e-20
4	TUBA4A	0.258284	2.18442e-20
2	NCOA4	0.206545	2.36284e-20
3	FUS	0.277317	2.84228e-20
2	LUCAT1	0.176023	3.97416e-20
4	STEAP4	0.171451	4.34327e-20
4	APLP2	0.259213	4.61596e-20
4	CPD	0.251125	5.04394e-20
5	DNAJA1	0.333846	6.32731e-20
4	LSP1	0.182657	6.85616e-20
3	SPAG9	0.254566	9.03278e-20
3	PPP1CB	0.26443	1.01391e-19
4	ANP32A	0.163873	1.03844e-19
5	RPS9	0.232767	1.29579e-19
3	ST8SIA4	0.27129	1.7173e-19
1	CAST	0.215945	2.00217e-19
2	CLEC2B	0.187116	2.3386e-19
1	B4GALT5	0.159099	2.38174e-19
4	CLEC12A	0.256303	2.76123e-19
1	CNN2	0.174875	2.92353e-19
3	PABPC1	0.228145	3.17962e-19
4	ZNF281	0.254186	4.54916e-19
3	USP15	0.173268	4.99691e-19
2	UBE2R2	0.173304	5.19336e-19
4	LAMTOR5	0.247846	5.75318e-19
5	TMEM154	0.182538	6.50899e-19
3	GK	0.27826	7.33641e-19
2	SOD2	0.0857579	7.8642e-19
5	SMIM27	0.292036	1.00979e-18
4	GTF2I	0.208794	1.06911e-18
1	UBL5	0.158821	1.34346e-18
5	TAPBP	0.252543	1.3931e-18
1	IMPDH1	0.191515	1.41279e-18
1	BASP1	0.0855189	1.49901e-18
4	MT-CO3	0.174548	1.62148e-18
2	NAIP	0.245352	1.94283e-18
3	PELI1	0.24039	1.97164e-18
3	NCOA4	0.20206	2.04822e-18
4	CSTB	0.250787	2.20435e-18
1	SOCS3	0.190239	2.45551e-18
4	NQO2	0.263377	3.04457e-18
1	NUP50	0.184709	5.51295e-18
4	SRPK1	0.246073	5.58458e-18
1	CAPZA1	0.175407	6.76925e-18
4	FTL	0.103108	7.42678e-18
4	RTN3	0.192557	7.69018e-18
1	MAP3K3	0.18935	7.88255e-18
1	LRRK2	0.122913	1.00321e-17
4	FAR1	0.247219	1.04449e-17
3	VAMP2	0.242159	1.33508e-17
4	PLXDC2	0.238296	1.79235e-17
1	STXBP5	0.188224	2.37508e-17
1	CAT	0.20956	2.4309e-17
1	BNIP2	0.17507	2.88363e-17
5	TXNIP	0.122498	3.17601e-17
4	LAMTOR4	0.200389	3.63858e-17
5	MT-CO2	0.176526	3.74727e-17
5	PTGS2	0.265339	3.76311e-17
4	HIP1	0.23379	4.55101e-17
1	PHF21A	0.190249	4.57266e-17
2	LYN	0.127095	4.68276e-17
3	HOTAIRM1	0.26341	5.17235e-17
3	FNIP1	0.258504	5.56687e-17
2	KATNBL1	0.293044	6.01463e-17
3	GLUL	0.195416	7.71292e-17
1	ARHGAP30	0.172588	8.88922e-17
4	GLIPR2	0.217145	1.0543e-16
3	OAZ2	0.233651	1.09461e-16
1	MMP25	0.154277	1.11723e-16
5	PDCD4	0.309802	1.21852e-16
1	NFIL3	0.187361	1.26373e-16
1	DYNLT1	0.180033	1.4538e-16
5	SERPINB1	0.278383	1.54261e-16
4	GPR27	0.282009	1.65871e-16
2	NOTCH2	0.218383	1.92032e-16
5	LRRK2	0.180987	2.11652e-16
1	CD63	0.189258	2.41066e-16
1	FAM200B	0.180544	2.5548e-16
1	RPL17	0.179601	2.71066e-16
1	MAP2K3	0.173603	2.76118e-16
5	GLRX	0.298517	3.07008e-16
3	PLEKHO1	0.264142	3.08024e-16
5	NAGK	0.320781	3.20163e-16
2	UBE2J1	0.237087	3.25453e-16
1	APBB1IP	0.153152	3.44053e-16
1	WDFY3	0.177138	3.7726e-16
4	LRRK2	0.166766	3.90876e-16
3	RPS28	0.27446	4.11814e-16
2	CREB5	0.170591	4.16395e-16
1	TMCC3	0.167665	4.52503e-16
4	NFIL3	0.207195	4.60876e-16
4	SEC62	0.234916	5.14428e-16
4	HMGB2	0.260466	6.00488e-16
2	MT-ND2	0.206298	7.37212e-16
3	PCBP1-AS1	0.262794	7.78397e-16
2	FGR	0.20865	7.86914e-16
1	TBC1D1	0.189381	8.89187e-16
2	TLR1	0.198889	9.19454e-16
4	SERF2	0.177639	9.89025e-16
1	SNX18	0.153415	1.18863e-15
5	IRF2	0.25879	1.22326e-15
1	IL1R2	0.176384	1.25775e-15
4	ACSL4	0.207771	1.54442e-15
4	APAF1	0.255031	1.54879e-15
5	NCF1	0.215558	1.5573e-15
3	ZFAS1	0.215819	1.62367e-15
3	RPL30	0.192001	1.89901e-15
4	JAML	0.165804	1.9543e-15
5	LY96	0.239287	3.08746e-15
5	AIF1	0.159102	3.12434e-15
1	RPL39	0.168459	3.25468e-15
4	NFE2	0.20633	3.51101e-15
3	DNAJB6	0.236801	3.55074e-15
3	SLC43A2	0.243939	3.66447e-15
3	LYN	0.124298	3.68792e-15
1	BLOC1S1	0.185032	4.36106e-15
5	CASP1	0.282903	4.37912e-15
5	IL1RAP	0.262983	4.48752e-15
4	ANXA3	0.22474	5.48245e-15
2	CEBPB	0.121208	6.03552e-15
2	RAC1	0.158436	6.13529e-15
2	HLA-A	0.0910347	9.7881e-15
3	ARHGAP25	0.215519	9.92016e-15
1	RAB5IF	0.163513	1.01069e-14
4	WSB1	0.235626	1.11645e-14
4	ARPC1B	0.163667	1.16381e-14
2	MBP	0.171521	1.16914e-14
1	ARPC5	0.106129	1.1713e-14
2	IGF2R	0.162444	1.1849e-14
5	FYB1	0.137093	1.31228e-14
4	ARID3A	0.243421	1.37908e-14
1	KIDINS220	0.17691	1.79686e-14
4	FAM107B	0.197196	1.85141e-14
1	MKRN1	0.174114	1.8957e-14
5	LYN	0.140166	2.29341e-14
4	RNF10	0.23	2.54933e-14
2	RYBP	0.228082	2.76734e-14
4	AKAP13	0.206494	2.98271e-14
3	RNASEK	0.157674	3.19723e-14
3	RYBP	0.222864	3.43171e-14
1	ASAP1	0.139927	3.78484e-14
4	PADI2	0.21913	4.00583e-14
3	TPR	0.23913	4.73877e-14
1	CDC42	0.141247	4.786e-14
4	IVNS1ABP	0.214674	5.31058e-14
1	ADGRE3	0.167862	5.6082e-14
3	SLC12A6	0.207511	7.35176e-14
3	DYNC1LI1	0.24247	7.35356e-14
1	LIMD2	0.176504	8.40943e-14
2	GNAQ	0.201302	9.74047e-14
2	ZFAS1	0.196825	9.94339e-14
5	IFI30	0.283922	1.05394e-13
1	IKBIP	0.169294	1.06722e-13
2	NUMB	0.15713	1.07469e-13
4	IFRD1	0.187286	1.13144e-13
3	YPEL3	0.132379	1.13365e-13
3	H3F3B	0.0964918	1.15971e-13
1	BIN2	0.128569	1.35036e-13
2	MT-ND4	0.162482	1.37441e-13
2	DLEU2	0.256094	1.77237e-13
4	ROCK1	0.174138	2.28972e-13
1	IVNS1ABP	0.142573	2.31319e-13
4	PSAP	0.17017	2.433e-13
3	WDR82	0.241702	2.7835e-13
4	ZNF106	0.183619	2.93359e-13
1	VNN3	0.149213	3.28293e-13
2	P2RY13	0.169224	3.31274e-13
3	FAU	0.14243	4.36664e-13
5	PLEKHO1	0.293695	5.50331e-13
1	BCL2A1	0.117664	5.63209e-13
1	RAB18	0.154788	6.01696e-13
4	ATP5MPL	0.208011	6.06327e-13
1	FOSL2	0.1345	6.47323e-13
1	MT-CO1	0.185929	7.50408e-13
2	CXCR1	0.171799	1.02006e-12
1	FAM120A	0.151399	1.05711e-12
2	ANKRD12	0.196495	1.06019e-12
2	FYB1	0.101636	1.18901e-12
4	PIK3CG	0.207278	1.19605e-12
5	DMXL2	0.277845	1.22678e-12
1	CREBBP	0.156971	1.3725e-12
4	NCF4	0.186657	1.50383e-12
3	ATP6V1A	0.223321	1.52399e-12
3	AC023157.3	0.266114	1.55694e-12
4	MYL12A	0.156734	1.77346e-12
4	FKBP5	0.212574	1.78042e-12
4	PRKCB	0.174044	2.2455e-12
5	CHD1	0.252224	2.28938e-12
2	GLUL	0.141499	2.32822e-12
1	IQGAP1	0.0931174	2.46469e-12
5	ITM2B	0.0908804	2.68453e-12
3	DICER1	0.23579	2.76422e-12
1	IL6R	0.135485	3.2684e-12
2	SLC43A2	0.199553	3.62774e-12
4	FBXL5	0.159396	4.21908e-12
2	CFD	0.258387	4.9698e-12
2	TNFAIP2	0.144285	6.41099e-12
2	KAT6A	0.184608	7.995e-12
1	EVI2B	0.0852121	8.2648e-12
5	TOPORS	0.267254	8.63898e-12
5	C4orf3	0.198177	8.7754e-12
3	QKI	0.195271	1.00555e-11
4	CORO1A	0.164174	1.04904e-11
4	RAB5IF	0.188626	1.22652e-11
4	FKBP1A	0.189874	1.31143e-11
4	YWHAB	0.153323	1.32134e-11
5	RERE	0.270468	1.62537e-11
1	IQSEC1	0.135824	1.67815e-11
3	ZNF292	0.235855	1.73828e-11
3	LINC01578	0.229861	1.80317e-11
4	SLC11A1	0.141502	1.84358e-11
4	G0S2	0.0299977	1.89866e-11
1	PSMA7	0.141785	1.93696e-11
4	AGTPBP1	0.182861	2.05206e-11
2	EFHD2	0.126103	2.2003e-11
1	CTBP2	0.151612	2.31958e-11
2	GNG10	0.119396	2.43935e-11
4	MTHFS	0.18494	2.56561e-11
1	PDLIM7	0.148285	2.5833e-11
4	LAMP1	0.191946	2.70236e-11
3	JARID2	0.226469	2.87825e-11
3	TMA7	0.14852	3.04446e-11
1	AGO4	0.148828	3.18607e-11
4	EMP3	0.200276	3.38e-11
1	MTHFS	0.139421	3.57211e-11
2	KLF2	0.150656	3.92127e-11
1	SERINC3	0.15396	3.94746e-11
2	SH3GLB1	0.170785	5.05566e-11
3	TGFBR2	0.198238	5.17136e-11
4	NAMPT	0.0626887	6.1376e-11
1	FGD3	0.160933	6.14042e-11
1	CLTC	0.154118	6.93976e-11
3	LCP2	0.193631	6.98957e-11
3	RBM25	0.218937	7.06247e-11
4	CAB39	0.202372	8.03165e-11
1	MYL12B	0.122596	9.01337e-11
4	VAPA	0.166096	9.77769e-11
3	BCLAF1	0.220258	1.05766e-10
2	AMD1	0.189154	1.23771e-10
4	NPL	0.212314	1.70899e-10
5	LINC01506	0.284834	1.70906e-10
4	HEBP2	0.170978	1.76633e-10
3	C15orf39	0.220004	1.77197e-10
1	HSDL2	0.128722	1.93348e-10
4	CD37	0.154135	2.11142e-10
4	IL4R	0.175084	2.32507e-10
4	KCNJ15	0.167307	2.39294e-10
3	RPL23	0.216847	2.54373e-10
1	SNAP23	0.136095	2.54444e-10
3	FYB1	0.0991655	3.91751e-10
2	UBE2B	0.132811	4.72285e-10
1	PPP1R12B	0.102681	4.80053e-10
2	ADGRE5	0.133434	5.42418e-10
3	RNF13	0.183013	6.30909e-10
1	IL1RN	0.059951	7.17663e-10
4	RAC2	0.141372	7.22112e-10
1	UBXN2B	0.13906	7.4265e-10
2	OAZ2	0.142766	7.44129e-10
2	MT-CYB	0.159247	7.52861e-10
1	WDR1	0.139901	7.60627e-10
3	TNFRSF1A	0.161463	8.01918e-10
5	IL2RG	0.235371	8.0813e-10
2	SLC12A6	0.152374	8.13814e-10
2	FOS	0.12635	8.40535e-10
1	BTG1	0.103273	8.59501e-10
2	TNFRSF10C	0.155122	9.05265e-10
1	KIAA1109	0.155634	9.09843e-10
1	GNB2	0.110146	1.06095e-09
4	ACOX1	0.174558	1.11397e-09
3	GNAQ	0.225149	1.42778e-09
4	UBN1	0.155263	1.45116e-09
1	NACA	0.127907	1.4911e-09
3	SLC6A6	0.170546	1.61036e-09
2	ARHGAP25	0.168334	1.63602e-09
4	TMCC3	0.169652	1.64454e-09
4	RGS2	0.0870855	1.71653e-09
4	SNX3	0.190227	1.73387e-09
1	MOSPD2	0.14074	1.82162e-09
2	HIPK3	0.179996	1.87877e-09
3	MIDN	0.129878	1.88973e-09
3	ATP6V1G1	0.20669	2.23273e-09
2	TPT1	0.101291	2.39012e-09
5	AP5B1	0.216052	2.42829e-09
4	ENTPD1	0.175615	2.4374e-09
4	SOS2	0.174986	2.53263e-09
5	NCOA4	0.176005	2.93383e-09
4	SH3BGRL3	0.166772	3.71165e-09
2	YPEL3	0.110413	3.8943e-09
4	LPGAT1	0.169623	4.00702e-09
2	LRRC25	0.199435	4.03711e-09
1	OSTF1	0.140831	4.15792e-09
4	DPYD	0.195016	4.16153e-09
2	LRRFIP1	0.123043	4.4071e-09
3	ATF6	0.204558	4.63938e-09
4	VNN3	0.160587	4.8396e-09
4	RAB18	0.179219	5.15735e-09
1	H2AFY	0.129497	5.56537e-09
2	NOTCH1	0.17789	6.0353e-09
3	TPM4	0.215477	6.84527e-09
4	EIF4E3	0.188077	7.45052e-09
4	TLE4	0.179548	7.49109e-09
2	PIGX	0.200303	8.417e-09
3	KLF2	0.170194	9.33576e-09
2	SLC11A1	0.120085	9.82123e-09
4	PDLIM7	0.183043	1.13394e-08
3	RAC1	0.125966	1.14463e-08
2	MBOAT7	0.115357	1.14559e-08
3	UBE2B	0.124127	1.14939e-08
4	NBEAL2	0.18242	1.15161e-08
3	CD53	0.147143	1.19832e-08
5	JUNB	0.175142	1.19996e-08
1	RAB3D	0.121248	1.20099e-08
1	TNFSF10	0.0453779	1.2265e-08
2	TDP2	0.184232	1.27617e-08
2	MT-ND3	0.128911	1.33624e-08
4	DNAJC3	0.139157	1.37217e-08
1	RPS6KA3	0.118393	1.4179e-08
1	ARHGAP45	0.133042	1.42481e-08
1	RHOA	0.10957	1.46541e-08
3	DLEU2	0.216185	1.47778e-08
4	CTSS	0.0951727	1.52598e-08
2	TET2	0.151219	1.72207e-08
5	TRAPPC5	0.228185	1.88144e-08
3	CTBS	0.173063	1.91175e-08
1	SELPLG	0.138381	2.28313e-08
5	FTH1	0.109085	2.46452e-08
4	BRI3	0.114687	3.05758e-08
5	ELOVL5	0.218519	3.06287e-08
1	NDUFA1	0.131484	3.0659e-08
1	CLEC4E	0.125541	3.08415e-08
5	CARD16	0.208769	3.56029e-08
2	JUNB	0.0859691	3.72842e-08
3	ALPK1	0.186563	3.96269e-08
3	MARCKS	0.334581	4.03861e-08
4	EVI2B	0.0902337	4.0845e-08
2	PPP4R1	0.176954	4.13779e-08
3	PTPN12	0.20037	4.15896e-08
4	PTK2B	0.184621	4.28462e-08
2	QKI	0.160983	4.35832e-08
4	MT-CO2	0.114231	4.70071e-08
3	TPT1	0.107017	4.84981e-08
1	RNF141	0.119262	5.09944e-08
3	SMIM25	0.16439	5.29995e-08
2	STAT3	0.130763	5.69653e-08
2	CREBRF	0.146781	5.70605e-08
1	RHOG	0.111366	5.7182e-08
4	SH3KBP1	0.169043	5.74397e-08
1	LPCAT2	0.105389	5.84287e-08
1	AQP9	0.0862852	6.03094e-08
1	RALB	0.118574	6.09478e-08
2	RPS27A	0.160075	6.20382e-08
5	MT-ATP6	0.172044	6.26267e-08
4	CLIP1	0.176642	6.58271e-08
1	GLIPR1	0.119106	7.34518e-08
3	XRN2	0.199911	7.44402e-08
4	CXCL1	0.18953	7.56765e-08
1	NARF	0.120035	7.9185e-08
5	SLK	0.233414	8.25146e-08
4	ACTR2	0.112075	9.41273e-08
4	IL1R2	0.178701	9.64768e-08
3	LPIN2	0.212184	9.91365e-08
4	SYNE2	0.172355	1.02977e-07
3	RPLP1	0.199128	1.13839e-07
1	IL16	0.114641	1.24576e-07
1	PPP1R3B	0.127289	1.30467e-07
1	INPP5D	0.130932	1.33533e-07
2	RGS2	0.107491	1.34441e-07
1	ARPC4	0.134146	1.49717e-07
1	SNX27	0.125589	1.6457e-07
3	UBE2D3	0.123919	1.91873e-07
5	UBE2D3	0.130622	2.01742e-07
3	INKA2	0.184256	2.0495e-07
4	IGF2R	0.108051	2.08742e-07
1	LAT2	0.108361	2.11659e-07
2	DICER1	0.179386	2.24681e-07
4	UBL5	0.165071	2.41343e-07
4	DOK3	0.16102	2.41576e-07
1	ELOB	0.116304	2.72459e-07
4	TGFB1	0.161293	2.75327e-07
4	PPP1R12B	0.169101	2.94085e-07
1	RPS14	0.141128	2.99676e-07
5	SELENOK	0.200126	3.12841e-07
2	TLR6	0.167705	3.33014e-07
4	RNF130	0.14781	3.34395e-07
3	NCOA1	0.197015	3.48169e-07
4	USP3	0.145497	3.74369e-07
3	SRRM2	0.180056	3.75456e-07
1	AP5B1	0.104266	4.18326e-07
1	ATRX	0.106273	4.33043e-07
2	BACH1	0.153683	4.45059e-07
3	ABHD5	0.167259	4.80325e-07
3	TLR1	0.168825	4.85219e-07
5	SNX10	0.178067	5.06734e-07
1	SIPA1	0.127243	5.47522e-07
1	ARPC3	0.0914166	5.94081e-07
1	PJA2	0.111847	6.20335e-07
3	SIRPA	0.167204	6.25458e-07
1	EEF1A1	0.113082	6.89948e-07
2	PPM1F	0.177746	6.9192e-07
1	PHC2	0.104311	7.13149e-07
3	TANK	0.22422	7.23116e-07
4	H2AFY	0.144631	7.37636e-07
1	SPI1	0.0923519	7.4805e-07
3	RAP1B	0.254108	7.56387e-07
2	RICTOR	0.10685	7.6332e-07
1	SH3GLB1	0.0927826	7.91623e-07
2	MYO1F	0.0990904	8.33897e-07
4	IFNGR2	0.147866	8.38434e-07
1	FLOT1	0.0917346	8.44068e-07
4	IRS2	0.174672	8.59761e-07
2	SPAG9	0.139437	1.09926e-06
3	PTP4A2	0.199858	1.10731e-06
5	C6orf62	0.198516	1.1197e-06
3	RPS25	0.188899	1.14612e-06
2	INKA2	0.180923	1.18421e-06
2	ZFP36L2	0.173577	1.28124e-06
1	PTEN	0.0926373	1.35421e-06
2	FNIP1	0.172672	1.36774e-06
1	GNG5	0.117156	1.37549e-06
1	PYCARD	0.117955	1.4507e-06
2	ITM2B	0.0476766	1.50341e-06
1	HSD17B11	0.112926	1.56055e-06
2	ZFP36	0.109128	1.56161e-06
1	REPS2	0.107913	1.57572e-06
2	STK10	0.1659	1.62501e-06
2	EVI2A	0.141406	1.73309e-06
1	ADAR	0.08722	1.77886e-06
3	JUND	0.150701	1.79507e-06
4	CLEC4E	0.149384	1.8089e-06
5	COTL1	0.122184	1.92033e-06
4	BTG1	0.103962	2.04634e-06
1	AL627309.5	0.108511	2.57128e-06
2	HSPA6	0.146818	2.61309e-06
4	CLIC1	0.130259	2.82185e-06
2	CSF3R	0.0593858	2.82389e-06
2	NRBF2	0.128237	3.02814e-06
5	BACH1	0.167919	3.14148e-06
5	RNF19B	0.234958	3.19467e-06
1	MAP3K2	0.100097	3.56917e-06
3	PRELID1	0.170448	3.5966e-06
1	CCNI	0.106348	3.9554e-06
2	CHST11	0.179305	4.01482e-06
4	ARHGAP30	0.144583	4.25606e-06
3	RPL21	0.178647	4.48445e-06
3	ADAM10	0.17547	4.57805e-06
2	KCNJ2	0.15818	4.84396e-06
2	HLA-E	0.0645062	5.29441e-06
2	TMEM154	0.0804294	5.4804e-06
2	PGGHG	0.151733	5.57251e-06
4	CDKN2D	0.135021	5.70952e-06
4	TMX4	0.150225	5.93097e-06
4	HIST1H2AC	0.152549	6.03888e-06
2	TLE3	0.129646	6.52666e-06
4	PLXNC1	0.116964	7.08048e-06
4	NUP214	0.126463	7.579e-06
1	PPP3CA	0.081089	8.09504e-06
2	CD93	0.170527	8.27339e-06
5	HLA-A	0.111424	8.94465e-06
2	HNRNPU	0.134933	8.98444e-06
4	STK17A	0.155133	9.3614e-06
2	RGS18	0.156179	1.02696e-05
2	ECE1	0.153621	1.0332e-05
3	TACC1	0.168294	1.26266e-05
1	RNF130	0.093579	1.33506e-05
4	PRKCD	0.172648	1.3829e-05
1	SVIL	0.0921396	1.41836e-05
5	LRRFIP1	0.120285	1.42809e-05
2	MKNK2	0.155375	1.50669e-05
5	GNAI3	0.177047	1.52475e-05
3	MKNK2	0.144065	1.60144e-05
2	SAT1	0.0146221	1.94772e-05
4	IL1RN	0.108645	2.11205e-05
2	IL13RA1	0.137789	2.22316e-05
1	CCNDBP1	0.0902277	2.39956e-05
2	PPT1	0.138709	2.42386e-05
2	GNAI3	0.126316	2.52722e-05
4	ACTN1	0.102017	2.79483e-05
3	HLA-E	0.0694558	2.94228e-05
5	PET100	0.208796	2.94974e-05
2	RPS24	0.162298	2.96626e-05
1	TLE4	0.0971217	3.07723e-05
3	CIR1	0.134855	3.19623e-05
4	PRKDC	0.136726	3.37954e-05
2	DCP2	0.162133	3.43461e-05
1	TBL1X	0.112955	3.48487e-05
1	MARK3	0.108534	3.59631e-05
1	ATP6V0C	0.107444	3.62804e-05
3	FGR	0.169865	3.87442e-05
3	PNISR	0.187372	3.9512e-05
1	WDR26	0.110451	4.07691e-05
2	NCOA1	0.148708	4.11445e-05
3	PDCD4	0.167493	4.3062e-05
3	PPP1R15A	0.183436	4.38563e-05
1	RXRA	0.0941265	4.4696e-05
5	PLAUR	0.258398	4.56089e-05
4	CFL1	0.132771	5.39009e-05
1	CHST15	0.105857	5.88802e-05
3	PCF11	0.199153	6.25888e-05
2	RESF1	0.073424	6.47889e-05
3	GPBP1	0.168935	7.06843e-05
1	SEPTIN7	0.084332	7.41326e-05
4	FRAT2	0.108282	8.24883e-05
4	ICAM3	0.121802	8.26689e-05
3	RPS24	0.18912	8.34413e-05
4	CAPZB	0.135904	9.0591e-05
1	IGF1R	0.0713571	9.7421e-05
1	RASSF5	0.0905846	0.000111254
2	FUS	0.171881	0.000111987
5	CHURC1	0.155288	0.000116813
5	KRT23	0.195038	0.000127312
1	PGK1	0.0891834	0.000127718
4	SULT1B1	0.128307	0.000128824
3	UBC	0.0833582	0.000130957
2	NR3C1	0.15223	0.000131237
3	SH3BP2	0.170993	0.000133084
5	MIDN	0.118766	0.000134826
1	RPS15A	0.104612	0.000140671
3	SH3BGRL	0.228724	0.00014372
4	TPM3	0.106148	0.000145995
3	DEK	0.200679	0.000152077
2	CTBS	0.132434	0.00015576
2	CBL	0.157177	0.000155846
2	EPB41	0.14181	0.000158797
1	PXN	0.104703	0.000162423
5	ANKRD13A	0.181469	0.000162696
4	CYSTM1	0.148108	0.000163596
3	EPB41	0.167536	0.000175261
2	R3HDM4	0.0964422	0.000180586
3	TLR6	0.160933	0.000180625
4	STXBP5	0.115269	0.00018155
5	PTAFR	0.155817	0.000184832
2	ARHGDIB	0.103212	0.000194709
3	KMT2C	0.147071	0.000197703
5	PPP1R15A	0.22449	0.000198656
2	PRELID1	0.143947	0.000211499
2	ADAM10	0.147498	0.000214674
2	TLR2	0.130626	0.000230888
5	JMJD1C	0.125644	0.000233693
2	WNK1	0.136815	0.000252246
5	C15orf39	0.173464	0.000265997
2	MT-CO1	0.127289	0.000271096
1	TYROBP	0.0596713	0.00027876
2	SEL1L	0.16352	0.000281434
4	NACA	0.131505	0.000282939
3	CLEC2B	0.109839	0.000296548
3	NINJ1	0.160832	0.00031057
2	MT-ND1	0.105648	0.000319498
1	FGL2	0.0525673	0.000361887
1	ANXA11	0.0765518	0.000364808
4	BLOC1S1	0.135177	0.000368847
4	LMNB1	0.113916	0.000403681
3	IL2RG	0.196033	0.000404704
5	CDC42SE2	0.217787	0.000412119
3	HMGN2	0.195134	0.000430905
5	UQCR11	0.165897	0.000504354
5	GK	0.19067	0.000525476
4	ASAP1	0.118627	0.000589621
4	OSBPL8	0.0906043	0.000632026
2	H3F3B	0.0567913	0.000660028
5	LPCAT2	0.19561	0.000662405
1	JAK1	0.0805902	0.000678863
1	TMOD3	0.0930924	0.00069566
1	CYTH1	0.0888359	0.000748602
2	PTEN	0.0916492	0.000763051
4	YWHAZ	0.0797645	0.000844886
1	ARHGAP9	0.0839909	0.000947926
2	PSMA3-AS1	0.120804	0.000950271
4	RPL39	0.11387	0.000970025
2	CLEC7A	0.0951287	0.00112154
4	SDCBP	0.0790599	0.00112533
2	FPR1	0.0691544	0.00113578
2	UBC	0.0812359	0.00115104
5	THEMIS2	0.179489	0.00118791
3	PRRC2C	0.15414	0.00123159
2	USP32	0.148684	0.00125881
3	CREB1	0.171429	0.00131223
1	RBMS1	0.0968169	0.001342
2	PCBP1-AS1	0.135322	0.00136758
2	ATP6V1A	0.124492	0.00147457
3	CDKN1B	0.18124	0.00147957
3	CEBPB	0.0777676	0.00152091
2	ATP6V1B2	0.132401	0.00152421
4	ADGRG3	0.126091	0.00153579
1	TNIP1	0.0985643	0.00155522
4	MSL3	0.122589	0.00156564
4	TALDO1	0.0840693	0.00159771
2	LILRB3	0.0892123	0.00170585
2	NINJ1	0.12335	0.00172308
3	IFNGR1	0.163809	0.00181448
3	CSRNP1	0.166481	0.00183021
3	SELENOK	0.17143	0.00183135
5	ATG3	0.215742	0.00198509
3	CYTIP	0.1354	0.00211921
1	RPL37	0.0839618	0.00215152
2	SECTM1	0.138282	0.0023375
3	CHMP3	0.159181	0.00240025
1	RAB10	0.0768858	0.00241251
4	MMP25	0.112463	0.00245807
2	HMGN2	0.142583	0.0025386
1	RTF2	0.0760801	0.00254777
5	OAZ2	0.153747	0.00258074
5	BID	0.192245	0.00263332
3	SF1	0.139534	0.002665
1	RPS6KA1	0.084354	0.00270815
1	HCLS1	0.0849569	0.00272218
2	RALBP1	0.122347	0.00275318
1	RAD21	0.0787806	0.00282821
2	STAT6	0.122735	0.00289346
3	PCBP2	0.122889	0.00297045
3	CPQ	0.170159	0.00314744
4	CAST	0.126646	0.00353663
4	SLA	0.112893	0.00362735
3	RAB21	0.147764	0.00380471
4	CFD	0.107138	0.00396988
3	SETX	0.14798	0.00397872
5	IDS	0.118522	0.00399024
2	IDS	0.10349	0.00399563
1	CFLAR	0.0475016	0.00420034
3	KDM6B	0.116032	0.00428099
2	RPS28	0.141963	0.00443085
1	MORF4L1	0.0740083	0.00449446
2	GPCPD1	0.158879	0.00453068
2	PABPC1	0.10007	0.00457967
1	CARD16	0.0800864	0.00472994
4	NIN	0.0993761	0.00512989
4	INPP5D	0.126943	0.00517326
4	IL6R	0.097925	0.00520659
5	TRIB1	0.192331	0.00533596
2	SH3BP2	0.146313	0.00534821
1	RAB7A	0.0935482	0.00556953
2	CELF2	0.0789267	0.00564038
3	NUMB	0.0991407	0.00570886
1	C18orf32	0.0840411	0.00577514
4	PTPRE	0.0764626	0.00597107
3	NUFIP2	0.157763	0.00661854
2	NCF2	0.0739553	0.00665413
2	PREX1	0.100844	0.00676212
5	RNF13	0.151338	0.00680717
1	TMBIM4	0.0711545	0.0069146
1	CHMP2A	0.107002	0.0069684
2	MARCKS	0.113197	0.00700744
5	KIAA1109	0.177549	0.00701523
1	PIP4P2	0.0799035	0.00713392
1	ACOX1	0.0716399	0.00747282
4	VASP	0.0924653	0.00755831
5	NEAT1	0.0610265	0.00766547
3	MBP	0.110786	0.00788439
2	KDM2A	0.129503	0.00832223
4	FAM200B	0.123185	0.0085016
2	MARK2	0.139575	0.00868589
1	NSD3	0.061288	0.00917801
4	CCNDBP1	0.113169	0.00926745
2	PTAFR	0.112269	0.00947311
1	TGOLN2	0.082957	0.00980857
4	CDC42	0.0934396	0.0112522
3	HRH2	0.136327	0.0117402
3	MBNL1	0.14829	0.0121824
5	RNASEK	0.0773694	0.0122214
2	NFE2L2	0.112883	0.0127742
5	GPR155	0.187861	0.0129039
1	SUB1	0.0784441	0.0131588
2	MT-ND5	0.143171	0.0135223
5	CASP8	0.172566	0.0147138
3	PLEK	0.121925	0.016662
2	BOD1L1	0.0977764	0.0168076
1	MARF1	0.0778849	0.0169426
4	C18orf32	0.124454	0.0174534
2	ARID1A	0.15143	0.0174756
1	ARRB2	0.0810243	0.018023
2	PTPRJ	0.11214	0.0203669
3	NR3C1	0.140218	0.0208202
1	IL10RB	0.0789221	0.0219725
4	WDFY3	0.109276	0.0239582
1	TLR8	0.08676	0.0240337
4	KLF6	0.0660044	0.0242774
4	AC015871.1	0.11092	0.0245574
2	PTTG1IP	0.143492	0.0248044
5	SNX6	0.16943	0.0280545
3	ARHGAP26	0.102726	0.0282766
1	MTPN	0.0749156	0.0286196
2	SF3B1	0.113441	0.0288235
3	APC	0.14518	0.0288501
5	TPM4	0.187544	0.0288869
1	NFAM1	0.0842785	0.0304692
2	CEP63	0.13764	0.0308566
2	MCL1	0.0613605	0.0312486
2	OSBPL8	0.109247	0.0318687
4	IMPDH1	0.131859	0.03206
1	SENP6	0.0538957	0.0326699
3	GRB2	0.112628	0.0331914
4	SRP14	0.0920223	0.0340614
2	IGSF6	0.095815	0.0342979
3	RNF19B	0.141092	0.034526
2	ASAH1	0.104577	0.0354053
2	TCF25	0.133753	0.0354102
5	ZFP36L2	0.144849	0.0362943
4	ORAI2	0.0987524	0.0366501
2	RNASEK	0.099244	0.0370385
3	YY1	0.160419	0.0375867
1	USP9X	0.070958	0.0376987
2	ZDHHC18	0.105872	0.0380376
4	FAM120A	0.106641	0.0392942
4	GMFG	0.0772669	0.039333
2	SPI1	0.0784062	0.0402578
4	WDR1	0.119749	0.0408228
2	PLK3	0.109982	0.0446607
5	CREB1	0.180424	0.0451654
2	NUFIP2	0.107612	0.0474724
2	PAK2	0.0898661	0.0478919
2	RC3H1	0.133449	0.0492755
1	C5AR1	0.0571252	0.0495953
5	FPR2	0.127983	0.0496404
5	RAB5C	0.162848	0.0498529
1	PTBP3	0.0605898	0.0499157
2	PICALM	0.0857976	0.0504935
2	KMT2C	0.123811	0.0506878
4	PLBD1	0.127181	0.0516031
1	TAB2	0.0718674	0.0521229
4	FGD3	0.10673	0.053395
3	UBE2J1	0.141829	0.055783
3	HNRNPU	0.119091	0.0590812
4	CACUL1	0.120251	0.0594728
3	CFD	0.150288	0.0624946
2	HCK	0.0947031	0.0630972
4	LST1	0.07733	0.0636392
3	SPEN	0.138859	0.0637657
2	KLF7	0.127216	0.0672784
5	NADK	0.151125	0.0692584
3	RALBP1	0.127738	0.0727797
3	FOS	0.129269	0.0764601
3	RSRP1	0.141706	0.0788867
2	PAPOLA	0.126034	0.08519
3	CELF2	0.0976793	0.0856706
3	HNRNPH3	0.155763	0.0861194
3	SF3B1	0.139096	0.0884878
4	DOCK8	0.0907685	0.0906718
1	DGAT2	0.0660686	0.0923722
3	KAT6A	0.125379	0.0925251
1	RAB31	0.0622918	0.0966374
1	PIK3CD	0.0725864	0.0982833
1	DDX60L	0.0441418	0.0985023
2	GLT1D1	0.112018	0.0990754
2	JARID2	0.141865	0.102248
2	MT-ND4L	0.118228	0.104947
1	IPMK	0.078541	0.110336
2	FAM53C	0.120838	0.110479
2	HNRNPC	0.0893001	0.111047
4	SNX27	0.118833	0.111307
3	TBXAS1	0.162499	0.111992
1	NDEL1	0.0710379	0.112526
4	FKBP8	0.0978204	0.113425
2	ATF6	0.141821	0.117611
4	SUB1	0.0976255	0.119394
4	MT-ATP6	0.0668188	0.119547
1	RNF145	0.0613724	0.121587
4	C5AR1	0.0659094	0.122235
4	PSMA7	0.113378	0.122773
3	CD14	0.212193	0.123543
2	DDX3X	0.0907611	0.128247
4	IFITM2	0.0361985	0.128824
1	UBALD2	0.0673247	0.130967
2	C15orf39	0.105273	0.136513
2	ACAP2	0.0894534	0.138989
4	BNIP2	0.138327	0.1394
4	SNAP23	0.106164	0.141299
4	ACTG1	0.0807863	0.14413
4	BNIP3L	0.101221	0.158058
4	HOTAIRM1	0.110331	0.159502
3	DAPP1	0.139232	0.162385
3	CHD2	0.153431	0.163238
4	MAP3K3	0.103644	0.170771
2	SIRPA	0.123914	0.171628
5	TMA7	0.0759673	0.173922
3	LITAF	0.0542077	0.177134
5	C16orf54	0.158056	0.17978
3	RPL36AL	0.128506	0.180651
2	FAU	0.0763576	0.18461
3	ERGIC1	0.0996034	0.187868
2	RBPJ	0.101132	0.198601
2	XPO6	0.0826122	0.201151
4	SNRK	0.0941203	0.213823
4	PYCARD	0.105781	0.220127
2	RBM25	0.132927	0.22381
2	CDC42SE1	0.0842791	0.226287
3	MED13L	0.110675	0.236086
3	HLA-F	0.142809	0.237367
4	BIN2	0.0961132	0.264435
4	RXRA	0.102206	0.266348
3	TAGLN2	0.0731771	0.268035
4	ZYX	0.0899775	0.274426
3	SRSF5	0.119932	0.277362
1	CMIP	0.062083	0.277679
5	EIF1	0.0930688	0.278394
5	DEK	0.161946	0.285828
1	WASF2	0.0698576	0.286924
4	FLOT2	0.092902	0.288231
1	CTSS	0.0262075	0.288576
1	DOCK8	0.0664941	0.309187
1	NHSL2	0.0565762	0.310639
2	LILRB2	0.124597	0.314567
2	OGA	0.119129	0.323646
4	CAPZA1	0.0942212	0.32675
4	RBMS1	0.0950002	0.329333
3	CHST11	0.121741	0.332985
5	RARA	0.148158	0.333923
3	RPS29	0.129193	0.338138
3	ARGLU1	0.16327	0.354514
2	ARGLU1	0.128863	0.364057
4	FCER1G	0.0802384	0.367519
2	PHC2	0.101423	0.376439
2	DYNC1LI1	0.111243	0.386243
4	RB1CC1	0.102364	0.391379
4	OSTF1	0.0836924	0.423569
2	TNFRSF1A	0.0991237	0.431562
2	CCNI	0.0922971	0.44239
4	RESF1	0.0788769	0.444865
3	TECPR2	0.131864	0.451216
2	SETX	0.115336	0.470103
4	TMBIM4	0.0896699	0.470401
2	SCAF11	0.103555	0.473782
3	BAZ2B	0.106317	0.480984
5	KPNB1	0.145129	0.489798
1	PHIP	0.0572886	0.502127
1	CNPY3	0.0615299	0.506216
2	PKN2	0.100018	0.570099
3	CPEB4	0.131412	0.603715
4	MDM4	0.0911192	0.654776
2	SPOPL	0.126973	0.680353
2	SON	0.0947287	0.681988
1	FOXP1	0.0246822	0.687265
4	RAF1	0.0943959	0.704538
1	PSMB3	0.0554273	0.709297
4	RGS19	0.0953875	0.726396
2	PTPN12	0.108815	0.728562
2	CPQ	0.122144	0.733965
2	SVIL	0.124347	0.734063
4	MT-ND4	0.0508554	0.740179
4	APBB1IP	0.0798949	0.750827
2	MTPN	0.097829	0.791988
2	CSNK1A1	0.106983	0.8191
4	CD63	0.0810907	0.820067
4	LAT2	0.0815937	0.837281
3	DDX17	0.0824747	0.840614
3	JAK3	0.13169	0.846847
1	TSEN34	0.0702383	0.847479
3	ZDHHC18	0.100179	0.888267
1	ACTR3	0.0594538	0.910559
5	YPEL5	0.138645	0.942862
2	VAMP2	0.107346	0.953851
2	KLF3	0.111756	0.964383
3	ZNF207	0.144048	0.978616
3	HLA-C	0.043503	0.981856
3	SECTM1	0.103854	0.99429
2	EGLN1	0.100417	1
4	MAP2K3	0.0991565	1
2	RPL30	0.0931917	1
1	CSF2RA	0.0307902	1
2	IL6R	0.0857781	1
1	FRAT1	0.0566022	1
1	AHCTF1	0.0760913	1
1	COX5B	0.0646105	1
2	AQP9	0.0658032	1
2	YIPF4	0.118431	1
2	ZNF217	0.12069	1
4	EIF4G2	0.0932442	1
3	SUSD6	0.1331	1
4	GPSM3	0.0687269	1
4	ARPC3	0.0615623	1
2	CSF2RA	0.123025	1
3	LY96	0.111068	1
4	LIMD2	0.0873343	1
5	EFHD2	0.103617	1
3	SCAF11	0.107988	1
4	STAT5B	0.0947164	1
4	HNRNPA2B1	0.0875386	1
5	HIF1A	0.129634	1
3	PTPRJ	0.121135	1
2	USP15	0.0831456	1
4	PXN	0.0880246	1
2	CARD8	0.102767	1
2	GK	0.0928345	1
2	STX7	0.11252	1
2	TECPR2	0.121065	1
2	EHBP1L1	0.0868032	1
2	RPL27A	0.103079	1
3	CDC42SE2	0.123292	1
1	COX6B1	0.0602881	1
1	PHF3	0.0481265	1
1	PRPF38B	0.0470189	1
4	MAP3K2	0.086193	1
3	PPT1	0.137733	1
5	RP2	0.140793	1
1	PRR13	0.0689982	1
4	TIMP2	0.0958954	1
2	B2M	0.0184424	1
5	LIMK2	0.166634	1
2	ALPL	0.0848096	1
1	PAIP2	0.0600777	1
4	ATRX	0.0990785	1
1	SLC16A3	0.0592815	1
4	MT-ND3	0.0649269	1
2	PRRC2C	0.109611	1
2	SLC6A6	0.0894639	1
3	ITGAX	0.111526	1
3	C6orf62	0.102675	1
5	TGFB1	0.137618	1
2	ABHD5	0.0890094	1
1	ANKRD11	0.0534517	1
1	ASAH1	0.0698312	1
2	KDM4B	0.102634	1
2	RILPL2	0.0928418	1
1	TIMP2	0.0611446	1
4	S1PR4	0.112301	1
2	YTHDC1	0.114192	1
2	APOBR	0.095379	1
3	HCK	0.0908012	1
4	IPMK	0.0758245	1
5	MOB3A	0.120047	1
4	WDR26	0.087018	1
3	STAT3	0.090414	1
4	CDV3	0.089228	1
4	CD302	0.108539	1
5	BCLAF1	0.118423	1
2	NABP1	0.0746998	1
3	AMD1	0.111607	1
1	ATP6V0D1	0.0438384	1
2	VSIR	0.0920343	1
2	UBR2	0.107242	1
4	AC011472.2	0.0720637	1
3	APOBR	0.113365	1
3	CEP63	0.108572	1
1	SP3	0.0495896	1
3	RBPJ	0.127796	1
1	ECE1	0.0485812	1
1	SRPK2	0.0491179	1
2	CDKN1B	0.139138	1
3	WIPF1	0.0691725	1
1	ITSN2	0.0435969	1
1	LIMK2	0.0389799	1
2	USP4	0.112516	1
3	NFE2L2	0.112176	1
2	IER2	0.0479833	1
1	CD302	0.05627	1
2	GNA13	0.114212	1
2	GRB2	0.0796782	1
1	RPL28	0.0446465	1
4	OGFRL1	0.0787875	1
3	TREM1	0.104632	1
2	ARHGAP26	0.0805339	1
4	PIK3CD	0.0833523	1
2	ARID4B	0.0844235	1
4	USP9X	0.0889218	1
4	ABTB1	0.0829335	1
1	CCDC71L	0.0178676	1
3	CSDE1	0.124836	1
2	NPEPPS	0.109822	1
2	MXD1	0.0606356	1
1	TMEM71	0.0494903	1
1	CBL	0.0353885	1
2	GNB2	0.0809882	1
2	CEP19	0.109159	1
2	IKZF1	0.0950457	1
2	FOXO3	0.0993812	1
2	RAB31	0.0922256	1
3	FAM49B	0.074329	1
2	NFAM1	0.096359	1
2	DOCK11	0.119405	1
5	PGK1	0.112678	1
5	B4GALT5	0.169767	1
4	EEF1D	0.0844376	1
4	ADAM8	0.0761749	1
5	MT-ND3	0.100965	1
3	RAB5C	0.126376	1
2	CCR1	0.0488831	1
1	TAOK1	0.0377695	1
2	SPEN	0.115524	1
2	MSL1	0.083583	1
2	DYRK1A	0.0986643	1
3	VPS4B	0.118753	1
2	SMIM25	0.0732324	1
2	PIAS1	0.107655	1
1	CACUL1	0.0456386	1
4	ANXA11	0.0789509	1
2	TLR8	0.105647	1
2	RAB21	0.106238	1
1	DENND5A	0.062773	1
2	PPP1R18	0.0710268	1
1	HNRNPA2B1	0.0545279	1
4	MAPK1	0.0752117	1
1	ARPC2	0.021152	1
3	SLC8A1	0.141765	1
3	TNRC6B	0.117648	1
5	CXCR4	0.147032	1
3	LRG1	0.134071	1
2	ABHD2	0.10723	1
4	PIP4P2	0.0968307	1
4	TGOLN2	0.0674195	1
2	PPP1CB	0.0926556	1
2	STAG2	0.0885338	1
2	IL1RAP	0.0783003	1
1	CSK	0.0524901	1
3	MEFV	0.108763	1
2	RNF13	0.0860446	1
4	ELOB	0.0777408	1
2	STEAP4	0.0867299	1
5	BTG2	0.0787397	1
2	PRKAR1A	0.0730318	1
4	TNIP1	0.0805166	1
2	CMTM6	0.0666151	1
4	MOSPD2	0.0800902	1
2	RAB11FIP1	0.0667688	1
4	MNDA	0.0294273	1
4	RASSF5	0.0575652	1
2	WASF2	0.0932488	1
2	CFLAR	0.058866	1
4	IQSEC1	0.0695568	1
4	UBXN2B	0.0767505	1
3	PKN2	0.107963	1
5	BAZ2A	0.151051	1
1	PICALM	0.0541047	1
2	PBX2	0.0887583	1
2	SUSD6	0.0953737	1
3	LRRFIP1	0.0715434	1
4	LPCAT2	0.0846691	1
4	RNF24	0.0644232	1
1	RAB2A	0.0354364	1
2	PTBP3	0.0773846	1
1	RB1CC1	0.0215467	1
2	KMT2E	0.0811196	1
1	ATP5MG	0.0413686	1
4	CPEB4	0.0668002	1
4	AL627309.5	0.0635651	1
5	ATF6	0.122295	1
2	ST8SIA4	0.0778537	1
3	TOPORS	0.118158	1
2	TRIR	0.100657	1
1	SNRK	0.0534554	1
2	SLC44A2	0.0890724	1
2	HLA-B	0.016342	1
1	AC015871.1	0.0375848	1
4	ARPC5	0.0488319	1
3	ARRDC3	0.116455	1
4	ANKRD11	0.0736134	1
5	IGSF6	0.076898	1
4	TYROBP	0.0632314	1
4	LRP10	0.0552895	1
3	SYK	0.134851	1
1	MAP3K1	0.0442158	1
4	EMB	0.0834758	1
1	HMGB1	0.0277992	1
4	RPS6KA3	0.0600204	1
4	BOD1L1	0.0541316	1
3	ELF1	0.0942269	1
3	SARAF	0.104994	1
4	HCLS1	0.0473897	1
4	SIRPB1	0.0588008	1
2	RAP1A	0.0854794	1
2	ATP6V0B	0.0675509	1
5	TUT7	0.090511	1
3	WBP2	0.090546	1
2	TRIM8	0.0894078	1
4	DENND5A	0.0772563	1
2	NSD3	0.166545	1
2	CCDC71L	0.122938	1
5	CMTM6	0.0665153	1
2	RPS25	0.0979231	1
2	CNN2	0.0637494	1
5	CREBRF	0.0878741	1
4	RAB8B	0.0826296	1
2	PACSIN2	0.111971	1
2	LINC01001	0.101397	1
2	HECA	0.0874796	1
1	LILRA2	0.0425481	1
5	PSMB3	0.141164	1
4	CSF2RA	0.0750961	1
3	TAF7	0.120945	1
1	DDX6	0.0365099	1
1	GRK2	0.0468648	1
4	EEF1A1	0.067318	1
2	WBP2	0.0868845	1
3	STK10	0.0967933	1
3	ITM2B	0.0338548	1
2	LAPTM5	0.0455837	1
2	CREB1	0.0873658	1
3	EP300	0.0984255	1
2	SQSTM1	0.0814876	1
3	KRAS	0.127863	1
4	SEPTIN7	0.0795874	1
2	UBE2D1	0.0739318	1
1	MYD88	0.0462817	1
2	VPS4B	0.0905465	1
1	BCL3	0.0316561	1
1	SMG1	0.0352031	1
3	STK4	0.0627761	1
5	SRSF5	0.112814	1
2	UBE2D3	0.0439769	1
5	TMEM59	0.110717	1
1	KDM4B	0.0328373	1
2	AC090559.1	0.0876839	1
4	CHCHD2	0.0478264	1
3	DYRK1A	0.11918	1
3	DDX5	0.082745	1
5	LCP2	0.10321	1
2	FRAT2	0.0713347	1
4	GLRX	0.0525199	1
4	STXBP2	0.0786308	1
4	PHF3	0.0556023	1
3	ZNF148	0.107688	1
4	E2F3	0.0605197	1
4	PAK1	0.0708315	1
4	CALM3	0.0894595	1
2	HNRNPH3	0.0792855	1
2	CCDC186	0.0855846	1
2	CHMP3	0.0945117	1
2	ALPK1	0.0897841	1
5	SGK1	0.132477	1
3	YTHDC1	0.109004	1
3	PSMA3-AS1	0.107025	1
3	PBX2	0.0976245	1
4	CTBP2	0.0611562	1
4	ARRB2	0.0555302	1
2	FRAT1	0.0877922	1
4	ABHD5	0.0393635	1
5	PRELID1	0.102168	1
1	CHCHD2	0.0452802	1
3	EIF5	0.0954904	1
2	C6orf62	0.086755	1
3	NCF2	0.048229	1
3	ABHD2	0.0932685	1
4	PPP1R12A	0.0762432	1
1	STX16	0.0390926	1
2	BEST1	0.0837331	1
4	IKZF1	0.0592009	1
2	PCF11	0.0595555	1
3	AC090559.1	0.121753	1
4	PCMTD1	0.0548128	1
4	HSDL2	0.100021	1
3	LAPTM5	0.0533595	1
4	RBM47	0.0614764	1
2	ATP2B1	0.0825843	1
2	BRI3	0.0699171	1
2	JMJD1C	0.0748428	1
3	RAB11FIP1	0.0757	1
4	LRG1	0.0412161	1
4	NUP50	0.0447262	1
2	FTL	0.0226633	1
2	ACTN1	0.0631384	1
4	ARPC4	0.0816213	1
4	STX16	0.0570798	1
5	MBNL1	0.0992069	1
4	RAB3D	0.0725011	1
5	CD53	0.0876306	1
2	SP1	0.0705911	1
3	N4BP1	0.0898469	1
5	PTP4A2	0.0982399	1
4	FOSL2	0.071755	1
2	BAZ2B	0.0696956	1
1	ZNF217	0.0103759	1
2	MSN	0.0677417	1
4	HMGB1	0.0537573	1
2	AHCTF1	0.0748224	1
4	MT-CYB	0.0579203	1
4	MAP3K1	0.0573096	1
4	TLN1	0.0613193	1
3	STK40	0.0943915	1
4	MYL12B	0.0615218	1
2	H2AFZ	0.0828296	1
1	ADAM8	0.040598	1
1	KIF5B	0.0282639	1
1	SHOC2	0.0303465	1
5	RBM47	0.0957021	1
2	FAM49B	0.0587768	1
2	RAF1	0.0813383	1
4	ZNF217	0.0600026	1
4	SH3BGRL	0.0423244	1
2	ELOVL5	0.0709069	1
2	ARF1	0.0575342	1
2	STAT5B	0.0641184	1
2	LTB	0.079802	1
4	BCL6	0.0483556	1
3	RBM39	0.0793608	1
3	GNB1	0.0907718	1
2	ZNF148	0.0799484	1
2	WIPF1	0.0389161	1
1	MSN	0.0360271	1
3	MBOAT7	0.0512734	1
2	PDCD4	0.0653181	1
1	FMNL1	0.0350019	1
4	ACTN4	0.0598223	1
5	WIPF1	0.0606201	1
2	BAZ1A	0.0922579	1
3	ELF2	0.101144	1
1	FLI1	0.0184976	1
4	COX5B	0.0565581	1
1	SH3BGRL	0.00914389	1
4	TSEN34	0.0556844	1
4	RTF2	0.0610051	1
2	TAOK3	0.0950547	1
2	CALM2	0.0622007	1
2	PCBP2	0.0651202	1
1	ANKRD13D	0.0260089	1
4	CNPY3	0.0677328	1
2	SSU72	0.0665047	1
4	PHIP	0.0339987	1
2	TUBA1B	0.070484	1
1	AC011472.2	0.043828	1
2	GRK2	0.0571704	1
2	MAP3K2	0.053383	1
4	ATP6V0E1	0.0638938	1
1	FCER1G	0.011614	1
1	LYST	0.0259919	1
4	NDUFB3	0.0272537	1
1	GLT1D1	0.0231886	1
1	ZFYVE16	0.0217138	1
4	COX6B1	0.0526301	1
5	TNFRSF1A	0.0711565	1
2	RNF145	0.0784303	1
4	CMIP	0.0623805	1
2	PHF21A	0.061659	1
1	IFNAR1	0.0261586	1
3	FAM53C	0.0776781	1
5	MOB1A	0.07437	1
4	MSRB1	0.039025	1
2	EP300	0.0716976	1
3	SSU72	0.0968435	1
2	RASSF3	0.0493063	1
4	FLOT1	0.0604378	1
2	ELF2	0.0675964	1
2	LAT2	0.0989896	1
5	TET2	0.0768631	1
4	STK4	0.0440637	1
3	TMEM50A	0.078429	1
4	ALPL	0.0554869	1
2	DENND10	0.101436	1
2	SRRM2	0.0839776	1
5	DUSP1	0.0931551	1
3	LAMP2	0.0521668	1
4	AGO4	0.0459597	1
2	XRN2	0.0883907	1
5	ARID4B	0.0836066	1
3	ATP2B1	0.132197	1
5	MT-ND5	0.0895486	1
4	KIAA0232	0.0694194	1
2	BID	0.0647592	1
4	DGAT2	0.0605554	1
2	LINC01506	0.0945315	1
1	LINC01001	0.0290156	1
4	SERINC3	0.0550032	1
1	DENND3	0.0296916	1
3	MAP1LC3B	0.0798186	1
2	FLOT2	0.0544071	1
1	ATP6V0E1	0.009204	1
2	KDM5A	0.104263	1
2	NIPBL	0.0681651	1
5	RALB	0.0983231	1
4	NDUFA1	0.0486718	1
3	RPL34	0.0728728	1
1	RPS27	0.000210968	1
3	GPCPD1	0.114922	1
3	NOTCH2	0.07672	1
2	ATG16L2	0.0658418	1
2	BPTF	0.0987419	1
2	STX3	0.0497025	1

## Sheet: Table S4
Table S4. Top 20 DEGs of MI/RI versus control.
gene	log2FoldChange	padj	up_down
NAIP	1.27984	0	Up
HIST2H2AA4	1.1484	2.44835e-283	Up
CFD	0.995787	0	Up
SYNE2	0.973837	1.34082e-261	Up
EMB	0.962437	4.23066e-245	Up
MMP9	0.954979	4.29799e-130	Up
AL627171.2	0.95037	0	Up
MCTP2	0.935022	0	Up
LTA4H	0.924649	8.52109e-123	Up
IRAK3	0.885872	8.27359e-252	Up
ACSL1	0.853495	0	Up
SYNE1	0.847511	2.04955e-176	Up
CD177	0.838151	1.81002e-169	Up
CR1	0.809433	2.2967e-293	Up
SH3BGRL	0.796083	3.04045e-157	Up
SLC11A1	0.780396	0	Up
VAPA	0.780063	0	Up
CHI3L1	0.774325	1.20511e-171	Up
SPTBN1	0.769628	6.7977e-196	Up
SKAP2	0.765707	0	Up
ISG15	-2.07934	0	Down
IFIT3	-1.94508	0	Down
RSAD2	-1.90876	0	Down
IFIT1	-1.89471	0	Down
IFI6	-1.81802	0	Down
IFIT2	-1.55175	0	Down
MX1	-1.52668	0	Down
IFITM1	-1.47351	0	Down
IFITM3	-1.47245	0	Down
XAF1	-1.41965	0	Down
GBP1	-1.3585	0	Down
APOL6	-1.31988	0	Down
MYADM	-1.27506	0	Down
HERC5	-1.26416	0	Down
G0S2	-1.23198	0	Down
PARP14	-1.21765	0	Down
MT2A	-1.21154	0	Down
GBP5	-1.19171	4.79051e-241	Down
IFI44L	-1.18325	0	Down
ISG20	-1.17407	0	Down

## Sheet: Table S5
Table S5. Lists of genes used to calculate neutrophil scores.
Neutrophil Maturation	Neutrophil Aging	Specific granules	Gelatinase granules	Secretory vesicles	NETs formation score	Phagocytosis	Chemotaxis	Neutrophil activation	NADPH oxidase	Glycolysis
RETN	ITGAM	LYZ2	CEACAM1	CD63	PADI4	ABCA1	C5AR1	ABR	CYBB	HK1
CCL7	ITGA4	LCN2	MMP8	MME	CRISPLD2	ADGRB1	CCL1	PTAFR	CYBA	HK2
S100A6	CXCR4	CYBA	MMP9	ITGAM	DYSF	AIF1	CCL11	TYROBP	RAC2	HKDC1
CLEC4D	CD24	CYBB	ITGAM	FUT4	CAT	ARHGAP12	CCL12	STX11	RAC1	GPI1
PRR13	TLR4	NCF1	SLC11A1	FCGR3	S100A8	ARHGAP25	CCL17	BCR	NCF2	PFKL
CEBPB	ICAM1	NCF4		CR2	S100A9	BECN1	CCL19	SYK	NCF1	PFKM
SLPI	ITGAX	LTF		CYBB	ACTB	BIN2	CCL2	VAMP7	NCF4	ALDOA
S100A11	PTPRC	CAMP		MMP25	ACTG1	CDC42	CCL20	DNASE1		TPI1
BTG1				SLC11A2	ACTN1	CLCN3	CCL21A	DNASE1L3		GAPDH
CXCR2				FPR1	LCP1	ELMO1	CCL21B	FCER1G		PGK1
FTH1				SCAMP1	LYZ	FCER1G	CCL21C	PRAM1		PGAM1
GRINA				VAMP2	MYH9	FCGR1	CCL22	ITGB2		PGAM2
MMP8				STXBP4	S100A12	FCGR3	CCL24	ITGAM		ENO1
FXYD5				CD93	TKT	GSN	CCL25	CD177		ENO2
MSRB1				CR1L		GULP1	CCL26	ANXA3		PKLR
ANXA2						IGLL1	CCL3	MYO1F		PKM
MMP9						ITGAM	CCL4	ITGB2
FTL						ITGB2	CCL5	CEACAM8
MAP1LC3B						MARCO	CCL6	PRTN3
TMCC1						MEGF10	CCL7
SAT1						MFGE8	CCL8
CYP4F2						MSR1	CCL9
JUNB						MYH9	CKLF
MXD1						RAC1	CSF3R
STK17B						RAC3	CX3CL1
YPEL3						RHOBTB1	CXADR
SELPLG						RHOBTB2	CXCL1
IL36G						SH3BP1	CXCL10
DUSP19						SIRPA	CXCL13
SLC16A3						THBS1	CXCL15
CCR1						TREM2	CXCL2
RDH12						TREML4	CXCL3
CLEC4E						VAMP7	CXCL5
ARG2						XKR4	CXCL9
CD300LD						XKR6	CXCR1
JAML						XKR7	CXCR2
CTSD						XKR8	EDN3
GDA						XKR9	FCER1G
HACD4							FCGR3
TIMP2							GBF1
FPR1							GM2564
IFI27							IFNG
SLC7A11							IL17B
CSTA							IL1B
IL1B							IL1F10
ASPRV1							IL1RN
CXCL3							ITGA1
IFITM1							ITGA9
FCGR3A							ITGAM
SELL							ITGB2
							LGALS3
							NCKAP1L
							PDE4B
							PDE4D
							PF4
							PLA2G1B
							PPBP
							PREX1
							PRKCA
							S100A8
							S100A9
							SLC37A4
							SPP1
							SYK
							TGFB2
							TREM1
							TREM3
							VAV1
							VAV3
							XCL1

## Sheet: Table S6
Table S6. Genes annotiation of module according to pseudotime.
gene_module	gene	qval	ensemble_id	Dbxref_GeneID
1	AL627309.5	3.88872e-19	--	--
2	HES4	2.52862e-107	ENSG00000188290	57801
2	ISG15	0	ENSG00000187608	9636
2	AGRN	1.07033e-07	ENSG00000188157	375790
3	SDF4	8.16882e-05	ENSG00000078808	51150
3	CCNL2	1.84383e-07	ENSG00000221978	81669
3	MRPL20	0.000776785	ENSG00000242485	55052
3	SSU72	0.0002406	ENSG00000160075	29101
1	CDK11B	0.000102532	ENSG00000248333	984
3	CDK11A	0.000190382	ENSG00000008128	728642
2	NADK	0.00084165	ENSG00000008130	65220
3	GNB1	2.85384e-05	ENSG00000078369	2782
4	FAAP20	1.86759e-08	ENSG00000162585	199990
4	SKI	1.13163e-08	ENSG00000157933	6497
2	RER1	3.19358e-05	ENSG00000157916	11079
3	AL139246.5	6.29642e-20	ENSG00000272449	--
2	TNFRSF14	1.89428e-12	ENSG00000157873	8764
1	TPRG1L	0.000332331	ENSG00000158109	127262
4	KCNAB2	2.21632e-09	ENSG00000069424	8514
3	TNFRSF9	1.00309e-24	ENSG00000049249	3604
1	PARK7	1.26199e-09	ENSG00000116288	11315
2	RERE	4.43011e-26	ENSG00000142599	473
3	RERE-AS1	0.00782142	--	--
4	ENO1	4.04145e-26	ENSG00000074800	2023
2	GPR157	1.67574e-24	ENSG00000180758	80045
4	H6PD	1.89155e-47	ENSG00000049239	9563
1	PIK3CD	8.04599e-14	ENSG00000171608	5293
4	RBP7	0	ENSG00000162444	116362
4	KIF1B	4.92221e-221	ENSG00000054523	23095
4	PGD	0	ENSG00000142657	5226
2	FBXO6	1.03234e-21	ENSG00000116663	26270
4	AGTRAP	1.08041e-20	ENSG00000177674	57085
1	MTHFR	0.00101564	ENSG00000177000	4524
4	PLOD1	3.08378e-05	ENSG00000083444	5351
4	MFN2	6.12971e-33	ENSG00000116688	9927
4	MIIP	1.56841e-15	ENSG00000116691	60672
3	TNFRSF8	8.17133e-06	ENSG00000120949	943
3	TNFRSF1B	6.01329e-95	ENSG00000028137	7133
1	VPS13D	0.000140763	ENSG00000048707	55187
3	PRDM2	0.00127439	ENSG00000116731	7799
1	KAZN	1.16224e-11	ENSG00000189337	23254
2	EFHD2	2.99213e-87	ENSG00000142634	79180
1	SPEN	1.53118e-11	ENSG00000065526	23013
4	PADI2	3.3788e-97	ENSG00000117115	11240
4	PADI4	0	ENSG00000159339	23569
4	CAPZB	4.45935e-37	ENSG00000077549	832
4	CDA	0	ENSG00000158825	978
4	PINK1	7.87755e-13	ENSG00000158828	65018
3	HP1BP3	4.27138e-05	ENSG00000127483	50809
4	EIF4G3	4.43398e-48	ENSG00000075151	8672
1	ECE1	1.45002e-18	ENSG00000117298	1889
1	ALPL	7.01462e-162	ENSG00000162551	249
4	USP48	9.94194e-22	ENSG00000090686	84196
4	CDC42	4.40319e-23	ENSG00000070831	998
3	HNRNPR	5.07025e-17	ENSG00000125944	10236
3	E2F2	0.000549797	ENSG00000007968	1870
4	ID3	0.00504208	ENSG00000117318	3399
2	RPL11	8.171e-08	ENSG00000142676	6135
3	ELOA	9.32686e-05	ENSG00000011007	6924
2	FUCA1	0.000190013	ENSG00000179163	2517
4	PNRC2	0.000257066	ENSG00000189266	55629
3	SRSF10	2.86907e-22	ENSG00000188529	10772
2	SRRM1	2.36155e-08	ENSG00000133226	10250
2	CLIC4	1.38917e-05	ENSG00000169504	25932
2	RUNX3	1.58483e-17	ENSG00000020633	864
3	RSRP1	1.74318e-09	ENSG00000117616	57035
3	PAFAH2	1.19845e-05	ENSG00000158006	5051
2	SH3BGRL3	1.08017e-137	ENSG00000142669	83442
2	DHDDS	0.00159047	ENSG00000117682	79947
3	HMGN2	2.54911e-23	ENSG00000198830	3151
1	RPS6KA1	2.78838e-07	ENSG00000117676	6195
3	ARID1A	1.39168e-10	ENSG00000117713	8289
3	ZDHHC18	1.29452e-10	ENSG00000204160	84243
3	GPN2	0.00450117	ENSG00000142751	54707
2	NUDC	0.000124971	ENSG00000090273	10726
4	WDTC1	7.25116e-07	ENSG00000142784	23038
4	SYTL1	1.90497e-17	ENSG00000142765	84958
4	WASF2	2.94529e-16	ENSG00000158195	10163
2	AHDC1	0.000358501	ENSG00000126705	27245
2	FGR	1.54226e-50	ENSG00000000938	2268
2	IFI6	0	ENSG00000126709	2537
2	FAM76A	0.00175716	ENSG00000009780	199870
2	THEMIS2	1.77806e-12	ENSG00000130775	9473
2	SMPDL3B	0.00374375	ENSG00000130768	27293
2	PTAFR	7.37514e-124	ENSG00000169403	5724
2	ATP5IF1	0.006514	ENSG00000130770	93974
2	SNHG3	0.000923271	--	--
3	TAF12	0.00281702	ENSG00000120656	6883
3	YTHDF2	6.99842e-05	ENSG00000198492	51441
1	EPB41	3.74752e-27	ENSG00000159023	2035
1	LAPTM5	7.11718e-08	ENSG00000162511	7805
2	PTP4A2	9.22572e-18	ENSG00000184007	8073
2	KHDRBS1	1.5453e-09	ENSG00000121774	10657
2	MARCKSL1	3.39322e-10	ENSG00000175130	65108
3	BSDC1	0.000873336	ENSG00000160058	55108
3	YARS	5.90941e-05	ENSG00000134684	8565
2	RNF19B	9.61989e-29	ENSG00000116514	127544
1	ZNF362	0.00448274	ENSG00000160094	149076
1	PHC2	1.67574e-24	ENSG00000134686	1912
4	KIAA0319L	2.42309e-40	ENSG00000142687	79932
2	PSMB2	0.00324685	ENSG00000126067	5690
4	AGO4	2.65258e-20	ENSG00000134698	192670
3	AGO1	8.25011e-07	ENSG00000092847	26523
3	AGO3	4.90688e-11	ENSG00000126070	192669
3	TRAPPC3	0.00178556	ENSG00000054116	27095
3	MAP7D1	2.26542e-06	ENSG00000116871	55700
4	THRAP3	0.00798521	ENSG00000054118	9967
2	EVA1B	6.81843e-25	ENSG00000142694	55194
2	STK40	2.76262e-05	ENSG00000196182	83931
3	CSF3R	1.4172e-141	ENSG00000119535	1441
2	ZC3H12A	2.64103e-11	ENSG00000163874	80149
2	YRDC	0.00467169	ENSG00000196449	79693
4	MTF1	1.71131e-16	ENSG00000188786	4520
3	UTP11	0.0017859	ENSG00000183520	51118
4	NDUFS5	3.60483e-09	ENSG00000168653	4725
4	CAP1	1.03868e-247	ENSG00000131236	10487
1	PPT1	5.95551e-18	ENSG00000131238	5538
3	RLF	4.48707e-13	ENSG00000117000	6018
3	ZMPSTE24	0.00936456	ENSG00000084073	10269
3	COL9A2	1.95368e-25	ENSG00000049089	1298
2	SMAP2	2.24455e-223	ENSG00000084070	64744
3	NFYC	5.25556e-05	ENSG00000066136	4802
4	CITED4	8.45568e-18	ENSG00000179862	163732
4	PPCS	0.000500831	ENSG00000127125	79717
3	YBX1	5.579e-11	ENSG00000065978	4904
4	SVBP	5.68533e-07	ENSG00000177868	374969
1	SLC2A1	0.00813794	ENSG00000117394	6513
1	ATP6V0B	2.05624e-05	ENSG00000117410	533
4	ARMH1	7.6547e-05	ENSG00000198520	339541
2	PLK3	2.37429e-89	ENSG00000173846	1263
3	TESK2	0.00168958	ENSG00000070759	10420
2	NASP	3.30099e-20	ENSG00000132780	4678
3	NSUN4	0.00126838	ENSG00000117481	387338
1	MKNK1	9.84421e-32	ENSG00000079277	8569
3	SPATA6	4.76803e-07	ENSG00000132122	54558
4	EPS15	7.59546e-10	ENSG00000085832	2060
4	OSBPL9	2.43051e-60	ENSG00000117859	114883
1	NRDC	0.0001904	ENSG00000078618	4898
3	TXNDC12	0.00541585	ENSG00000117862	51060
3	BTF3L4	1.18268e-08	ENSG00000134717	91408
4	TUT4	4.94774e-18	ENSG00000134744	23318
4	ZYG11B	1.00126e-21	ENSG00000162378	79699
1	YIPF1	0.00809755	ENSG00000058799	54432
2	SSBP3	0.00136115	ENSG00000157216	23648
3	MYSM1	2.96354e-06	ENSG00000162601	114803
3	JUN	1.6442e-06	ENSG00000177606	3725
3	FGGY	2.19301e-07	ENSG00000172456	55277
4	EFCAB7	6.48188e-06	ENSG00000203965	84455
4	PGM1	8.63722e-64	ENSG00000079739	5236
4	JAK1	4.99795e-07	ENSG00000162434	3716
3	LINC01359	2.22621e-05	--	--
2	PDE4B	6.1883e-123	ENSG00000184588	5142
4	MIER1	0.00159708	ENSG00000198160	57708
1	SERBP1	1.86283e-06	ENSG00000142864	26135
4	GADD45A	7.0118e-73	ENSG00000116717	1647
1	WLS	2.01268e-32	ENSG00000116729	79971
4	ZRANB2	0.00286573	ENSG00000132485	9406
4	FPGT	0.00809055	ENSG00000254685	8790
4	ST6GALNAC3	0.000820082	ENSG00000184005	256435
2	IFI44L	0	ENSG00000137959	10964
2	IFI44	0	ENSG00000137965	10561
2	GNG5	1.127e-14	ENSG00000174021	2787
3	CTBS	3.31701e-36	ENSG00000117151	1486
3	BCL10	0.000110422	ENSG00000142867	8915
1	SH3GLB1	2.13615e-60	ENSG00000097033	51100
3	HS2ST1	9.62198e-15	ENSG00000153936	9653
1	LMO4	1.88702e-11	ENSG00000143013	8543
3	PKN2	2.90046e-12	ENSG00000065243	5586
2	GBP3	5.21588e-26	ENSG00000117226	2635
2	GBP1	0	ENSG00000117228	2633
2	GBP2	1.42071e-256	ENSG00000162645	2634
2	GBP4	0	ENSG00000162654	115361
2	GBP5	0	ENSG00000154451	115362
3	GBP6	1.1005e-06	ENSG00000183347	163351
4	EVI5	7.27357e-08	ENSG00000067208	7813
2	RPL5	2.47997e-07	ENSG00000122406	6125
4	GCLM	2.42483e-33	ENSG00000023909	2730
4	PTBP2	0.00113298	ENSG00000117569	58155
4	DPYD	2.89286e-67	ENSG00000188641	1806
4	AGL	0.00190896	ENSG00000162688	178
3	SLC35A3	0.000159072	ENSG00000117620	23443
3	RTCA-AS1	0.00185355	ENSG00000224616	--
4	DPH5	0.00381917	ENSG00000117543	51611
4	AC093157.1	6.05135e-06	ENSG00000233184	--
4	S1PR1	7.17474e-08	ENSG00000170989	1901
4	VAV3	1.1368e-70	ENSG00000134215	10451
4	SLC25A24	2.16423e-64	ENSG00000085491	29957
4	FAM102B	0.00014037	ENSG00000162636	284611
4	HENMT1	0.00031315	ENSG00000162639	113802
1	PRPF38B	5.41313e-29	ENSG00000134186	55119
1	STXBP3	3.19276e-06	ENSG00000116266	6814
4	GPSM2	0.00157828	ENSG00000121957	29899
2	TAF13	2.03837e-13	ENSG00000197780	6884
3	TMEM167B	9.36565e-10	ENSG00000215717	56900
2	PSMA5	0.00302569	ENSG00000143106	5686
2	GNAI3	3.8399e-98	ENSG00000065135	2773
2	AMPD2	1.53784e-127	ENSG00000116337	271
2	CSF1	4.37761e-07	ENSG00000184371	1435
3	STRIP1	0.00756226	ENSG00000143093	85369
4	LAMTOR5	7.01835e-154	ENSG00000134248	10542
3	CD53	1.98176e-20	ENSG00000143119	963
3	LRIF1	1.24746e-07	ENSG00000121931	55791
4	DENND2D	0.000295263	ENSG00000162777	79961
4	ATP5PB	0.00335572	ENSG00000116459	515
4	C1orf162	5.63e-127	ENSG00000143110	128346
2	RAP1A	2.84914e-55	ENSG00000116473	5906
2	INKA2	7.33821e-37	ENSG00000197852	55924
4	CAPZA1	1.73854e-27	ENSG00000116489	829
2	MOV10	6.29235e-21	ENSG00000155363	4343
4	PHTF1	2.83507e-06	ENSG00000116793	10745
4	RSBN1	3.25058e-55	ENSG00000081019	54665
4	PTPN22	7.41506e-29	ENSG00000134242	26191
3	CSDE1	2.57993e-06	ENSG00000009307	7812
2	TSPAN2	3.62004e-45	ENSG00000134198	10100
2	LINC01765	1.9436e-28	ENSG00000233730	--
4	SLC22A15	0.00116724	ENSG00000163393	55356
2	ATP1A1	2.56433e-10	ENSG00000163399	476
4	CD58	7.72715e-30	ENSG00000116815	965
4	MAN1A2	1.33905e-15	ENSG00000198162	10905
3	NOTCH2	3.37934e-24	ENSG00000134250	4853
1	SEC22B	2.86755e-08	ENSG00000265808	9554
3	NBPF26	1.07182e-10	ENSG00000273136	101060684
3	FCGR1B	1.27148e-52	ENSG00000198019	2210
2	SRGAP2C	6.89661e-23	ENSG00000171943	653464
2	LINC02591	0.000334154	--	--
2	SRGAP2B	1.035e-42	ENSG00000196369	647135
3	RBM8A	2.12997e-15	ENSG00000265241	9939
3	POLR3GL	2.48215e-05	ENSG00000121851	84265
3	TXNIP	0	ENSG00000265972	10628
3	NBPF10	5.32517e-05	ENSG00000271425	100132406
1	NOTCH2NLA	4.31894e-05	--	--
4	ACP6	2.67726e-24	ENSG00000162836	51205
1	NBPF11	2.31275e-10	ENSG00000263956	200030
1	NBPF14	2.64066e-41	ENSG00000270629	25832
3	NBPF9	0.00361649	ENSG00000269713	400818
2	AC245297.3	2.46891e-09	ENSG00000274265	--
1	NBPF19	1.61059e-26	ENSG00000271383	101060226
2	FCGR1A	1.70096e-128	ENSG00000150337	2209
1	HIST2H2AA4	8.29199e-143	ENSG00000272196	723790
4	HIST2H2BE	8.4392e-16	ENSG00000184678	8349
4	HIST2H2AC	2.12911e-28	ENSG00000184260	8338
2	SF3B4	9.80613e-07	ENSG00000143368	10262
2	PLEKHO1	7.42466e-66	ENSG00000023902	51177
2	AL356356.1	1.10289e-12	ENSG00000237781	--
3	ADAMTSL4-AS1	2.50922e-12	--	--
2	MCL1	9.74488e-95	ENSG00000143384	4170
2	ENSA	0.00435402	ENSG00000143420	2029
2	CTSS	1.91868e-164	ENSG00000163131	1520
4	ARNT	0.00432647	ENSG00000143437	405
3	CERS2	3.3752e-05	ENSG00000143418	29956
2	C1orf56	0.000252198	ENSG00000143443	54964
2	CDC42SE1	0.00032601	ENSG00000197622	56882
3	MLLT11	1.08522e-05	ENSG00000213190	10962
4	PSMD4	2.68494e-09	ENSG00000159352	5710
2	ZNF687-AS1	5.65876e-07	--	--
2	PI4KB	0.00848395	ENSG00000143393	5298
2	RFX5	3.73518e-05	ENSG00000143390	5993
4	SNX27	4.11775e-27	ENSG00000143376	81609
2	THEM4	0.00900204	ENSG00000159445	117145
2	S100A10	3.33088e-09	ENSG00000197747	6281
4	S100A11	0	ENSG00000163191	6282
4	S100A9	0	ENSG00000163220	6280
4	S100A12	0	ENSG00000163221	6283
4	S100A8	0	ENSG00000143546	6279
4	S100A6	0	ENSG00000197956	6277
2	S100A4	0	ENSG00000196154	6275
4	S100A2	0.00951217	ENSG00000196754	6273
3	CHTOP	3.25637e-06	ENSG00000160679	26097
2	SLC27A3	8.12995e-10	ENSG00000143554	11000
1	GATAD2B	0.00921735	ENSG00000143614	57459
3	CRTC2	0.00617212	ENSG00000160741	200186
3	SLC39A1	7.62578e-09	ENSG00000143570	27173
2	JTB	7.91954e-06	ENSG00000143543	10899
2	RPS27	5.02373e-05	ENSG00000177954	6232
4	TPM3	8.90506e-43	ENSG00000143549	7170
3	C1orf43	2.01826e-07	ENSG00000143612	25912
3	UBAP2L	1.47474e-05	ENSG00000143569	9898
3	HAX1	0.00152149	ENSG00000143575	10456
4	IL6R	3.37052e-45	ENSG00000160712	3570
3	UBE2Q1	8.19009e-19	ENSG00000160714	55585
2	ADAR	5.13318e-304	ENSG00000160710	103
2	PBXIP1	3.13493e-33	ENSG00000163346	57326
4	ZBTB7B	2.30403e-08	ENSG00000160685	51043
4	GBA	3.07778e-19	ENSG00000177628	2629
1	ASH1L	9.52242e-06	ENSG00000116539	55870
2	AL353807.5	3.91064e-09	--	--
1	DAP3	0.00458221	ENSG00000132676	7818
3	GON4L	0.00113097	ENSG00000116580	54856
3	KHDC4	2.49768e-06	ENSG00000132680	22889
1	ARHGEF2	0.00128993	ENSG00000116584	9181
2	LAMTOR2	1.21274e-05	ENSG00000116586	28956
4	SEMA4A	1.96262e-14	ENSG00000196189	64218
4	SLC25A44	1.52147e-07	ENSG00000160785	9673
3	MEF2D	0.00188109	ENSG00000116604	4209
3	ISG20L2	2.44118e-14	ENSG00000143319	81875
2	HDGF	0.000558503	ENSG00000143321	3068
4	ARHGEF11	6.28822e-08	ENSG00000132694	9826
4	FCRL1	1.53393e-13	ENSG00000163534	115350
2	MNDA	9.4672e-159	ENSG00000163563	4332
2	IFI16	0	ENSG00000163565	3428
2	AIM2	1.96409e-21	ENSG00000163568	9447
2	FCER1A	0.000566747	ENSG00000179639	2205
2	CFAP45	8.60915e-08	ENSG00000213085	25790
2	TAGLN2	6.21788e-214	ENSG00000158710	8407
3	SLAMF6	3.00419e-08	ENSG00000162739	114836
3	CD84	1.59706e-66	ENSG00000066294	8832
1	CD48	4.35969e-12	ENSG00000117091	962
2	SLAMF7	4.49705e-09	ENSG00000026751	57823
3	F11R	4.93593e-40	ENSG00000158769	50848
2	TSTD1	3.32472e-10	ENSG00000215845	100131187
2	USF1	0.00604386	ENSG00000158773	7391
4	ARHGAP30	1.78425e-37	ENSG00000186517	257106
3	PFDN2	1.44984e-10	ENSG00000143256	5202
3	B4GALT3	0.000679687	ENSG00000158850	8703
2	FCER1G	3.40898e-13	ENSG00000158869	2207
3	AL592295.5	3.36979e-07	--	--
3	FCGR2A	8.72949e-76	ENSG00000143226	9103
1	HSPA6	5.60523e-10	ENSG00000173110	3310
2	FCGR3A	1.52267e-50	ENSG00000203747	2214
2	FCGR3B	0	ENSG00000162747	2215
3	FCGR2B	5.56283e-24	ENSG00000072694	2213
3	ATF6	4.77968e-42	ENSG00000118217	22926
3	UAP1	0.00894984	ENSG00000117143	6675
1	POU2F1	0.000264108	ENSG00000143190	5451
2	CD247	0.00103119	ENSG00000198821	919
2	RCSD1	4.53214e-40	ENSG00000198771	92241
2	MPZL1	1.72379e-128	ENSG00000197965	9019
2	MPC2	4.67215e-06	ENSG00000143158	25874
4	F5	0	ENSG00000198734	2153
4	SELL	0	ENSG00000188404	6402
1	PRRC2C	1.69427e-19	ENSG00000117523	23215
4	AL645568.1	4.22789e-14	ENSG00000203739	--
4	PRDX6	4.05656e-14	ENSG00000117592	9588
1	ZBTB37	9.02562e-09	ENSG00000185278	84614
3	RC3H1	8.21623e-12	ENSG00000135870	149041
2	RABGAP1L	1.55638e-72	ENSG00000152061	9910
3	CACYBP	3.21982e-05	ENSG00000116161	27101
4	COP1	1.21274e-05	ENSG00000143207	64326
1	RALGPS2	5.58458e-10	ENSG00000116191	55103
4	ABL2	6.8683e-07	ENSG00000143322	27
4	SOAT1	5.42904e-28	ENSG00000057252	6646
1	CEP350	2.29424e-06	ENSG00000135837	9857
4	QSOX1	5.25493e-07	ENSG00000116260	5768
4	ACBD6	1.67648e-14	ENSG00000230124	84320
4	STX6	4.50094e-06	ENSG00000135823	10228
2	IER5	1.43838e-128	ENSG00000162783	51278
2	GLUL	4.34675e-146	ENSG00000135821	2752
4	NPL	2.73858e-27	ENSG00000135838	80896
4	SMG7	2.09301e-14	ENSG00000116698	9887
1	NCF2	7.01606e-09	ENSG00000116701	4688
4	ARPC5	1.52509e-21	ENSG00000162704	10092
1	EDEM3	2.68407e-05	ENSG00000116406	80267
3	NIBAN1	1.31372e-192	--	--
4	IVNS1ABP	7.47442e-33	ENSG00000116679	10625
3	TPR	7.62362e-82	ENSG00000047410	7175
3	ODR4	5.93548e-12	ENSG00000157181	54953
2	PTGS2	0	ENSG00000073756	5743
1	RGS18	1.10986e-38	ENSG00000150681	64407
2	RGS1	0.00138577	ENSG00000090104	5996
1	RGS2	3.90094e-306	ENSG00000116741	5997
3	RO60	0.00115702	--	--
4	DENND1B	3.89546e-10	ENSG00000213047	163486
3	NEK7	1.04523e-05	ENSG00000151414	140609
3	PTPRC	0	ENSG00000081237	5788
4	ZNF281	5.31724e-135	ENSG00000162702	23528
1	DDX59	1.27984e-06	ENSG00000118197	83479
4	KIF21B	2.70549e-38	ENSG00000116852	23046
4	CSRP1	0.00055751	ENSG00000159176	1465
4	ARL8A	5.53238e-12	ENSG00000143862	127829
1	PPP1R12B	2.27912e-64	ENSG00000077157	4660
1	KDM5B	8.41735e-18	ENSG00000117139	10765
1	ADIPOR1	0.00600512	ENSG00000159346	51094
4	CYB5R1	0.00143027	ENSG00000159348	51706
1	CHI3L1	3.24555e-240	ENSG00000133048	1116
2	BTG2	0	ENSG00000159388	7832
1	ATP2B4	2.95369e-12	ENSG00000058668	493
2	PPP1R15B	4.6501e-21	ENSG00000158615	84919
4	MDM4	2.63211e-08	ENSG00000198625	4194
2	SRGAP2	1.07422e-48	ENSG00000266028	23380
4	RASSF5	1.10332e-09	ENSG00000266094	83593
4	MAPKAPK2	1.01058e-41	ENSG00000162889	9261
3	FCMR	0.000192597	ENSG00000162894	9214
4	PFKFB2	8.12995e-10	ENSG00000123836	5208
4	YOD1	9.80601e-05	ENSG00000180667	55432
1	C4BPA	1.83957e-26	ENSG00000123838	722
4	CD55	1.8583e-266	ENSG00000196352	1604
4	CR1	0	ENSG00000203710	1378
2	CD46	1.5764e-33	ENSG00000117335	4179
2	MIR29B2CHG	1.0299e-44	ENSG00000203709	--
2	G0S2	0	ENSG00000123689	50486
4	TRAF3IP3	5.63477e-57	ENSG00000009790	80342
4	SLC30A1	0.000288899	ENSG00000170385	7779
4	LPGAT1	8.10956e-53	ENSG00000123684	9926
4	PPP2R5A	5.72491e-239	ENSG00000066027	5525
4	AL360091.2	0.00318795	--	--
2	ATF3	5.90441e-13	ENSG00000162772	467
2	TATDN3	3.94636e-19	ENSG00000203705	128387
2	FLVCR1-DT	2.56377e-13	ENSG00000198468	642946
2	FLVCR1	8.59613e-81	ENSG00000162769	28982
1	LYPLAL1	2.80352e-05	ENSG00000143353	127018
4	2023-03-01	7.95907e-266	ENSG00000186205	64757
4	HLX	5.20917e-19	ENSG00000136630	3142
2	MIA3	1.30854e-13	ENSG00000154305	375056
2	AIDA	0.000860712	ENSG00000186063	64853
1	TLR5	3.43865e-34	ENSG00000187554	7100
1	TP53BP2	0.00664138	ENSG00000143514	7159
4	DEGS1	5.76925e-39	ENSG00000143753	8560
4	CNIH4	5.23539e-74	ENSG00000143771	29097
4	WDR26	2.94186e-11	ENSG00000162923	80232
4	LBR	0	ENSG00000143815	3930
4	TMEM63A	0.00744618	ENSG00000196187	9725
2	SDE2	3.80689e-33	ENSG00000143751	163859
3	AL512343.2	0.000507247	ENSG00000272562	--
2	H3F3A	1.27687e-73	ENSG00000163041	3020
1	COQ8A	0.00204543	ENSG00000163050	56997
3	ARF1	0.00431347	ENSG00000143761	375
4	RHOU	1.4333e-05	ENSG00000116574	58480
4	ABCB10	0.00510282	ENSG00000135776	23456
3	EXOC8	0.000963854	ENSG00000116903	149371
1	EGLN1	0.000329082	ENSG00000135766	54583
4	AL445524.1	2.45452e-24	ENSG00000233461	--
4	TSNAX	5.70582e-20	ENSG00000116918	7257
2	COA6	1.12079e-08	ENSG00000168275	388753
1	IRF2BP2	6.71181e-06	ENSG00000168264	359948
4	AL391832.2	8.78153e-28	ENSG00000238005	--
3	TOMM20	2.0131e-10	ENSG00000173726	9804
3	ARID4B	1.45838e-07	ENSG00000054267	51742
3	ERO1B	0.00013555	ENSG00000086619	56605
2	LGALS8	2.26668e-11	ENSG00000116977	3964
4	OPN3	0.00118589	ENSG00000054277	23596
4	CHML	0.000110223	ENSG00000203668	1122
4	CEP170	3.12621e-13	ENSG00000143702	645455
3	AKT3	0.00988966	ENSG00000117020	10000
1	ZBTB18	6.47552e-05	ENSG00000179456	10472
3	DESI2	0.000120176	ENSG00000121644	51029
3	COX20	2.34865e-06	ENSG00000203667	116228
1	HNRNPU	3.10994e-20	ENSG00000153187	3192
4	SCCPDH	8.27464e-09	ENSG00000143653	51097
1	AHCTF1	3.72126e-32	ENSG00000153207	25909
3	ZNF695	0.00253267	ENSG00000197472	57116
2	ZNF496	0.000180134	ENSG00000162714	84838
3	NLRP3	0.00989009	ENSG00000162711	114548
4	SH3BP5L	1.10153e-28	ENSG00000175137	80851
3	RNASEH1	0.00131653	ENSG00000171865	246243
2	RPS7	0.00335686	ENSG00000171863	6201
2	NRIR	3.7154e-05	ENSG00000225964	--
2	CMPK2	0	ENSG00000134326	129607
2	RSAD2	0	ENSG00000134321	91543
2	RNF144A	1.80812e-29	ENSG00000151692	9781
4	ID2	8.84785e-47	ENSG00000115738	3398
4	KIDINS220	9.36231e-22	ENSG00000134313	57498
1	MBOAT2	1.19264e-05	ENSG00000143797	129642
2	ADAM17	0.00887084	ENSG00000151694	6868
1	HPCAL1	8.05553e-44	ENSG00000115756	3241
3	PDIA6	5.71938e-07	ENSG00000143870	10130
4	ROCK2	4.80282e-11	ENSG00000134318	9475
3	FAM49A	1.65905e-22	ENSG00000197872	81553
3	LAPTM4A	6.01326e-05	ENSG00000068697	9741
1	PUM2	6.52842e-06	ENSG00000055917	23369
2	RHOB	3.08217e-28	ENSG00000143878	388
4	HS1BP3	1.53067e-05	ENSG00000118960	64342
1	ATAD2B	0.000277917	ENSG00000119778	54454
4	FAM228B	0.00791228	ENSG00000219626	375190
4	TP53I3	6.88894e-12	ENSG00000115129	9540
1	ITSN2	8.10842e-13	ENSG00000198399	50618
3	NCOA1	9.8958e-35	ENSG00000084676	8648
4	KIF3C	1.48479e-15	ENSG00000084731	3797
4	RAB10	0.000630964	ENSG00000084733	10890
4	HADHA	0.00994659	ENSG00000084754	3030
1	HADHB	0.00989725	ENSG00000138029	3032
4	DRC1	9.56838e-67	ENSG00000157856	92749
3	PPM1G	0.00312164	ENSG00000115241	5496
4	SLC4A1AP	1.45088e-09	ENSG00000163798	22950
4	FOSL2	8.77337e-30	ENSG00000075426	2355
1	AC104695.4	2.95015e-05	--	--
1	PLB1	1.04794e-11	ENSG00000163803	151056
3	AC092164.1	5.41298e-07	ENSG00000226833	112267877
3	PPP1CB	1.70562e-34	ENSG00000213639	5500
2	YPEL5	3.42321e-06	ENSG00000119801	51646
1	GALNT14	3.73327e-10	ENSG00000158089	79623
4	MEMO1	1.13826e-08	ENSG00000162959	51072
1	SPAST	0.0021749	ENSG00000021574	6683
1	YIPF4	3.21203e-15	ENSG00000119820	84272
1	AL133245.1	0.00313443	ENSG00000272754	--
1	BIRC6	0.000901248	ENSG00000115760	57448
4	FEZ2	3.06313e-09	ENSG00000171055	9637
2	EIF2AK2	0	ENSG00000055332	5610
4	CEBPZOS	5.98776e-69	ENSG00000218739	100505876
4	CEBPZ	3.15913e-25	ENSG00000115816	10153
4	NDUFAF7	1.87255e-06	ENSG00000003509	55471
4	PRKD3	5.2948e-18	ENSG00000115825	23683
4	QPCT	0	ENSG00000115828	25797
4	CDC42EP3	2.02418695101159e-320	ENSG00000163171	10602
4	LINC00211	5.77164e-22	ENSG00000237803	--
4	RMDN2	1.83086e-11	ENSG00000115841	151393
1	CYP1B1	9.69134e-06	ENSG00000138061	1545
2	HNRNPLL	0.00904517	ENSG00000143889	92906
2	GALM	1.15461e-29	ENSG00000143891	130589
1	SLC8A1	2.44158e-71	ENSG00000183023	6546
1	AC007877.1	0.000125324	--	--
4	EML4	2.12998e-22	ENSG00000143924	27436
4	COX7A2L	0.00134547	ENSG00000115944	9167
4	OXER1	2.83677e-19	ENSG00000162881	165140
2	AC010883.3	0.00255553	--	--
2	ZFP36L2	1.20367e-132	ENSG00000152518	678
4	PPM1B	0.00721024	ENSG00000138032	5495
3	PREPL	0.00155574	ENSG00000138078	9581
2	SRBD1	1.32215e-05	ENSG00000068784	55133
2	RHOQ	8.65715e-129	ENSG00000119729	23433
1	FBXO11	3.29759e-05	ENSG00000138081	80204
4	FOXN2	5.16867e-17	ENSG00000170802	3344
1	PSME4	1.1143e-10	ENSG00000068878	23198
4	SPTBN1	0	ENSG00000115306	6711
3	CLHC1	0.000188029	ENSG00000162994	130162
2	RPS27A	1.52983e-74	ENSG00000143947	6233
2	CFAP36	0.00245397	ENSG00000163001	112942
2	PNPT1	1.87506e-110	ENSG00000138035	87178
2	BCL11A	8.06519e-18	ENSG00000119866	53335
3	REL	4.69072e-21	ENSG00000162924	5966
4	USP34	2.41648e-07	ENSG00000115464	9736
1	XPO1	1.44949e-11	ENSG00000082898	7514
4	B3GNT2	2.82514e-29	ENSG00000170340	10678
1	OTX1	5.53825e-33	ENSG00000115507	5013
1	AC009501.3	1.99493e-06	--	--
4	UGP2	1.20071e-12	ENSG00000169764	7360
3	PELI1	2.20331e-27	ENSG00000197329	57162
3	AC012368.1	4.02769e-66	ENSG00000225889	--
2	LINC00309	5.37835e-12	ENSG00000230923	--
3	LGALSL	1.58086e-24	ENSG00000119862	29094
2	SERTAD2	1.82016e-08	ENSG00000179833	9792
4	ACTR2	2.12696e-52	ENSG00000138071	10097
3	PPP3R1	1.48175e-07	ENSG00000221823	5534
2	PLEK	1.93535e-60	ENSG00000115956	5341
3	ARHGAP25	1.1562e-42	ENSG00000163219	9938
3	LINC01888	0.00344846	ENSG00000237576	--
4	NFU1	4.30643e-09	ENSG00000169599	27247
3	AAK1	9.37101e-08	ENSG00000115977	22848
3	ANXA4	0.000736062	ENSG00000196975	307
1	GMCL1	2.13849e-11	ENSG00000087338	64395
1	MXD1	0.00149557	ENSG00000059728	4084
3	PCBP1-AS1	9.13059e-44	--	--
3	PCYOX1	0.00886687	ENSG00000116005	51449
2	SNRPG	4.01376e-07	ENSG00000143977	6637
4	TGFA	1.70745e-15	ENSG00000163235	7039
2	NAGK	5.97654e-20	ENSG00000124357	55577
1	ZNF638	3.54643e-09	ENSG00000075292	27332
4	DYSF	1.23724e-242	ENSG00000135636	8291
4	SFXN5	2.00535e-33	ENSG00000144040	94097
3	STAMBP	3.54213e-05	ENSG00000124356	10617
1	TET3	0.00071839	ENSG00000187605	200424
2	MTHFD2	2.07083e-05	ENSG00000065911	10797
4	DCTN1	1.01675e-07	ENSG00000204843	1639
4	HK2	4.79031e-58	ENSG00000159399	3099
4	POLE4	0.00344846	ENSG00000115350	56655
4	SUCLG1	7.49371e-50	ENSG00000163541	8802
2	TMSB10	2.74206433441892e-321	ENSG00000034510	9168
4	TGOLN2	4.40544e-08	ENSG00000152291	10618
4	CAPG	3.6386e-109	ENSG00000042493	822
2	VAMP5	1.29654e-27	ENSG00000168899	10791
3	KDM3A	3.27601e-06	ENSG00000115548	55818
3	CHMP3	1.36425e-12	ENSG00000115561	51652
3	RNF103	1.3529e-05	ENSG00000239305	7844
3	RMND5A	6.45516e-17	ENSG00000153561	64795
3	CYTOR	9.11967e-50	ENSG00000222041	112597
3	KRCC1	1.77382e-05	ENSG00000172086	51315
2	IGKC	4.79466e-36	ENSG00000211592	--
2	DUSP2	3.03574e-18	ENSG00000158050	1844
3	CIAO1	0.00167588	ENSG00000144021	9391
4	ARID5A	1.4525e-07	ENSG00000196843	10865
2	COX5B	0.000238081	ENSG00000135940	1329
4	TMEM131	4.84223e-11	ENSG00000075568	23505
4	INPP4A	3.72641e-20	ENSG00000040933	3631
3	MGAT4A	0.000712175	ENSG00000071073	11320
2	MITD1	9.46441e-21	ENSG00000158411	129531
3	MRPL30	0.000200562	ENSG00000185414	51263
2	EIF5B	0.00339132	ENSG00000158417	9669
1	REV1	1.64975e-05	ENSG00000135945	51455
4	TBC1D8	0.00222242	ENSG00000204634	11138
1	RNF149	3.74537e-34	ENSG00000163162	284996
4	MAP4K4	5.82984e-267	ENSG00000071054	9448
1	LINC01127	3.84085e-16	ENSG00000281162	--
4	IL1R2	1.3274e-50	ENSG00000115590	7850
1	IL1R1	1.8588e-06	ENSG00000115594	3554
4	IL18R1	7.43518e-171	ENSG00000115604	8809
4	IL18RAP	8.82818e-118	ENSG00000115607	8807
4	AC007278.2	4.20296e-47	--	--
4	AC007278.1	2.53481e-49	--	--
2	MFSD9	0.00148333	ENSG00000135953	84804
4	NCK2	1.35029e-06	ENSG00000071051	8440
3	GCC2	5.00378e-05	ENSG00000135968	9648
1	RANBP2	0.000612072	ENSG00000153201	5903
4	SH3RF3	1.39692e-12	ENSG00000172985	344558
3	MIR4435-2HG	7.06337e-29	ENSG00000172965	--
3	BCL2L11	9.4808e-204	ENSG00000153094	10018
3	AC108463.3	1.16492e-05	ENSG00000271590	--
4	TMEM87B	0.0067747	ENSG00000153214	84910
3	TTL	2.47129e-07	ENSG00000114999	150465
3	SLC20A1	9.72143e-71	ENSG00000144136	6574
3	AC079753.2	1.58161e-08	--	--
3	IL1B	0	ENSG00000125538	3553
2	IL1RN	8.4008e-87	ENSG00000136689	3557
4	PSD4	1.29619e-29	ENSG00000125637	23550
3	SLC35F5	0.00679525	ENSG00000115084	80255
3	AC110769.2	1.52973e-05	ENSG00000270019	--
4	ACTR3	1.41862e-05	ENSG00000115091	10096
3	LINC01191	0.00441735	ENSG00000234199	--
3	DDX18	7.9441e-18	ENSG00000088205	8886
3	AC009404.1	1.13863e-05	ENSG00000236255	--
4	DBI	5.22709e-05	ENSG00000155368	1622
4	EPB41L5	0.000144182	ENSG00000115109	57669
1	RALB	3.29833e-16	ENSG00000144118	5899
1	INHBB	0.00235898	ENSG00000163083	3625
4	CLASP1	6.91641e-07	ENSG00000074054	23332
2	GYPC	9.16359e-05	ENSG00000136732	2995
4	MAP3K2	4.88887e-43	ENSG00000169967	10746
1	IWS1	0.0099201	ENSG00000163166	55677
3	POLR2D	0.000103238	ENSG00000144231	5433
3	AMMECR1L	0.0081429	ENSG00000144233	83607
4	UGGT1	9.45899e-10	ENSG00000136731	56886
4	PTPN18	0.00357158	ENSG00000072135	26469
3	PLEKHB2	2.10099e-08	ENSG00000115762	55041
4	MZT2A	1.39458e-07	ENSG00000173272	653784
3	MGAT5	1.64433e-16	ENSG00000152127	4249
4	DARS	1.07872e-13	ENSG00000115866	1615
3	CXCR4	0	ENSG00000121966	7852
1	SPOPL	2.79408e-09	ENSG00000144228	339745
3	AC092620.1	0.00191643	ENSG00000237772	--
1	ARHGAP15	2.46693e-17	ENSG00000075884	55843
3	ZEB2	1.6645e-167	ENSG00000169554	9839
2	ZEB2-AS1	0.00894384	ENSG00000238057	--
1	EPC2	4.35124e-07	ENSG00000135999	26122
4	MMADHC	7.95659e-07	ENSG00000168288	27249
2	RBM43	4.98263e-31	ENSG00000184898	375287
2	NMI	1.89291e-164	ENSG00000123609	9111
2	TNFAIP6	0	ENSG00000123610	7130
2	RIF1	2.27513e-25	ENSG00000080345	55183
4	ARL5A	1.9087e-21	ENSG00000162980	26225
3	CACNB4	3.55278e-120	ENSG00000182389	785
4	ARL6IP6	1.72741e-14	ENSG00000177917	151188
2	NR4A2	2.00208e-36	ENSG00000153234	4929
3	CYTIP	7.89614e-09	ENSG00000115165	9595
3	CCDC148	0.000968276	ENSG00000153237	130940
2	PKP4	1.17737e-12	ENSG00000144283	8502
4	WDSUB1	6.02392e-08	ENSG00000196151	151525
3	BAZ2B	1.91808e-09	ENSG00000123636	29994
3	AC009506.1	0.00106236	ENSG00000224152	--
1	CD302	9.67277e-10	ENSG00000241399	9936
3	LY75	2.54901e-24	ENSG00000054219	4065
4	RBMS1	3.33947e-11	ENSG00000153250	5937
2	TANK	3.37875e-13	ENSG00000136560	10010
2	IFIH1	0	ENSG00000115267	64135
4	GCA	4.07988e-181	ENSG00000115271	25801
4	GALNT3	1.56377e-25	ENSG00000115339	2591
4	SCN9A	6.74371e-15	ENSG00000169432	6335
2	DHRS9	6.61288e-22	ENSG00000073737	10170
4	PPIG	7.11208e-05	ENSG00000138398	9360
4	TLK1	1.43107e-11	ENSG00000198586	9874
1	CYBRD1	1.02443e-11	ENSG00000071967	79901
4	DYNC1I2	2.27016e-11	ENSG00000077380	1781
4	ITGA6	7.16014e-17	ENSG00000091409	3655
1	PDK1	0.00124671	ENSG00000152256	5163
1	MAP3K20	0.00017836	ENSG00000091436	51776
1	SP3	1.37114e-09	ENSG00000172845	6670
2	CIR1	2.01232e-85	ENSG00000138433	9541
3	GPR155	4.939e-12	ENSG00000163328	151556
3	AC010894.3	0.000652105	ENSG00000236449	--
3	WIPF1	1.28925e-09	ENSG00000115935	7456
3	ATF2	0.00957261	ENSG00000115966	1386
4	LNPK	5.09626e-14	ENSG00000144320	80856
2	LINC01116	0.000173942	ENSG00000163364	--
1	HNRNPA3	0.00446302	ENSG00000170144	220988
3	NFE2L2	1.00761e-12	ENSG00000116044	4780
4	OSBPL6	1.52287e-05	ENSG00000079156	114880
2	PRKRA	0.00622814	ENSG00000180228	8575
4	TTN-AS1	3.97846e-30	ENSG00000237298	--
4	AC009948.3	0.0035085	ENSG00000270277	--
4	AC009948.2	0.000172743	--	--
4	AC010680.3	0.000222198	ENSG00000271011	--
3	ITGA4	1.08964e-145	ENSG00000115232	3676
2	DNAJC10	2.41334e-05	ENSG00000077232	54431
3	AC096667.1	3.51927e-17	ENSG00000283839	105373780
4	SLC40A1	1.16551e-158	ENSG00000138449	30061
1	ASNSD1	0.00205627	ENSG00000138381	54529
3	ORMDL1	0.00130982	ENSG00000128699	94101
3	NAB1	1.29381e-35	ENSG00000138386	4664
3	GLS	1.3627e-06	ENSG00000115419	2744
2	STAT1	0	ENSG00000115415	6772
3	NABP1	6.11932e-255	ENSG00000173559	64859
4	STK17B	3.27967e-269	ENSG00000081320	9262
4	HECW2	1.70949e-19	ENSG00000138411	57520
3	ANKRD44	0.000436337	ENSG00000065413	91526
3	SF3B1	3.63541e-14	ENSG00000115524	23451
3	COQ10B	4.68117e-09	ENSG00000115520	80219
3	HSPD1	4.15709e-09	ENSG00000144381	3329
3	MOB4	4.68807e-06	ENSG00000115540	25843
4	C2orf69	0.000296054	ENSG00000178074	205327
4	TYW5	4.19273e-14	ENSG00000162971	129450
2	SPATS2L	9.52443e-65	ENSG00000196141	26010
3	BZW1	0.00301326	ENSG00000082153	9689
1	CLK1	6.40093e-05	ENSG00000013441	1195
4	FAM126B	1.45686e-141	ENSG00000155744	285172
2	NDUFB3	6.05158e-29	ENSG00000119013	4709
1	CFLAR	1.47743e-09	ENSG00000003402	8837
2	CASP8	7.29996e-07	ENSG00000064012	841
4	FAM117B	3.67743e-06	ENSG00000138439	150864
1	KLF7	1.6737e-07	ENSG00000118263	8609
2	AC007879.3	0.00224291	ENSG00000234902	--
2	CREB1	8.64589e-38	ENSG00000118260	1385
4	PECR	1.28447e-44	ENSG00000115425	55825
3	RPL37A	2.27135e-06	ENSG00000197756	6168
3	CXCR2	0	ENSG00000180871	3579
3	CXCR1	2.69293e-56	ENSG00000163464	3577
1	ARPC2	9.40175e-06	ENSG00000163466	10109
3	AAMP	7.42469e-05	ENSG00000127837	14
3	TMBIM1	6.1678e-05	ENSG00000135926	64114
1	SLC11A1	0	ENSG00000018280	6556
4	CTDSP1	7.18314e-29	ENSG00000144579	58190
3	USP37	0.0013612	ENSG00000135913	57695
3	TTLL4	2.2332e-31	ENSG00000135912	9654
2	CYP27A1	2.6458e-06	ENSG00000135929	1593
4	RETREG2	0.00432647	ENSG00000144567	79137
4	ZFAND2B	0.000418942	ENSG00000158552	130617
4	ATG9A	5.44302e-08	ENSG00000198925	79065
3	GLB1L	0.00492109	ENSG00000163521	79411
4	STK16	9.68173e-06	ENSG00000115661	8576
4	TUBA4A	2.79064e-132	ENSG00000127824	7277
4	EPHA4	0.000170221	ENSG00000116106	2043
4	ACSL3	7.20136e-17	ENSG00000123983	2181
2	AP1S3	0.00886687	ENSG00000152056	130340
2	WDFY1	5.71965e-17	ENSG00000085449	57590
4	CUL3	0.000578244	ENSG00000036257	8452
4	AGFG1	5.27239e-88	ENSG00000173744	3267
4	TRIP12	0.000196024	ENSG00000153827	9320
2	AC009950.1	2.2783e-25	ENSG00000225963	--
2	SP110	9.18817e-204	ENSG00000135899	3431
2	SP140	1.47471e-75	ENSG00000079263	11262
2	SP140L	2.74078e-19	ENSG00000185404	93349
2	SP100	9.69727e-192	ENSG00000067066	6672
4	CAB39	3.07527e-73	ENSG00000135932	51719
3	NCL	3.01356e-18	ENSG00000115053	4691
3	PTMA	7.61845e-280	ENSG00000187514	5757
3	PDE6D	5.29997e-09	ENSG00000156973	5147
3	GIGYF2	8.50212e-10	ENSG00000204120	26058
3	SNORC	0.00137481	ENSG00000182600	389084
4	INPP5D	1.26428e-17	ENSG00000168918	3635
4	DGKD	3.81425e-115	ENSG00000077044	8527
2	LRRFIP1	1.80375e-49	ENSG00000124831	9208
4	UBE2F	7.83326e-10	ENSG00000184182	140739
4	HDAC4	5.10088e-13	ENSG00000068024	9759
4	COPS9	1.48018e-06	ENSG00000172428	150678
4	RNPEPL1	1.62416e-35	ENSG00000142327	57140
1	HDLBP	0.00269571	ENSG00000115677	3069
4	SEPTIN2	0.00627538	--	--
4	CRBN	1.75638e-13	ENSG00000113851	51185
4	SUMF1	4.17155e-08	ENSG00000144455	285362
4	LRRN1	1.66623e-34	ENSG00000175928	57633
3	BHLHE40	2.45749e-111	ENSG00000134107	8553
1	ARL8B	0.00850343	ENSG00000134108	55207
3	EDEM1	0.00387256	ENSG00000134109	9695
2	THUMPD3-AS1	1.0298e-17	ENSG00000206573	--
3	BRPF1	2.85384e-05	ENSG00000156983	7862
4	TADA3	0.000823987	ENSG00000171148	10474
4	ARPC4	9.15626e-15	ENSG00000241553	10093
3	JAGN1	0.00309018	ENSG00000171135	84522
2	EMC3	1.38971e-05	ENSG00000125037	55831
3	VHL	2.05537e-05	ENSG00000134086	7428
2	GHRL	7.3777e-15	ENSG00000157017	51738
3	GHRLOS	0.00501678	ENSG00000240288	--
2	SEC13	1.03951e-14	ENSG00000157020	6396
1	MKRN2	0.00892139	ENSG00000075975	23609
1	RAF1	1.54852e-10	ENSG00000132155	5894
2	RPL32	5.57024e-37	ENSG00000144713	6161
1	IQSEC1	3.06355e-27	ENSG00000144711	9922
2	AC093495.1	0.00131679	ENSG00000228242	--
3	XPC	0.00231072	ENSG00000154767	7508
3	SLC6A6	1.74754e-21	ENSG00000131389	6533
3	CCDC174	4.92676e-05	ENSG00000154781	51244
3	FGD5-AS1	9.48027e-08	ENSG00000225733	--
1	NR2C2	0.000193123	ENSG00000177463	7182
3	CAPN7	1.50356e-08	ENSG00000131375	23473
4	SH3BP5	1.7139e-102	ENSG00000131370	9467
3	ANKRD28	8.60319e-05	ENSG00000206560	23243
2	DPH3	0.00563713	ENSG00000154813	285381
4	TBC1D5	0.00775522	ENSG00000131374	9779
4	SATB1	4.06843e-09	ENSG00000182568	6304
3	RAB5A	0.000108319	ENSG00000144566	5868
4	KAT2B	5.22045e-31	ENSG00000114166	8850
3	NKIRAS1	0.00329171	ENSG00000197885	28512
3	RPL15	1.724e-11	ENSG00000174748	6138
3	SLC4A7	6.97588e-08	ENSG00000033867	9497
2	AZI2	1.38996e-13	ENSG00000163512	64343
3	TGFBR2	2.76553e-19	ENSG00000163513	7048
3	AC096921.2	4.77996e-08	--	--
1	STT3B	8.28227e-06	ENSG00000163527	201595
2	CMTM6	3.73566e-10	ENSG00000091317	54918
3	DYNC1LI1	7.53579e-38	ENSG00000144635	51143
3	CNOT10	3.95746e-14	ENSG00000182973	25904
4	PDCD6IP	1.81174e-07	ENSG00000170248	10015
2	TRANK1	4.49773e-82	ENSG00000168016	9881
4	LRRFIP2	1.74289e-07	ENSG00000093167	9209
2	CTDSPL	4.73521e-05	ENSG00000144677	10217
1	ACAA1	2.23603e-10	ENSG00000060971	30
1	MYD88	0.000663213	ENSG00000172936	4615
4	OXSR1	4.40121e-11	ENSG00000172939	9943
3	GORASP1	0.00264707	ENSG00000114745	64689
2	TTC21A	1.19687e-11	ENSG00000168026	199223
2	CSRNP1	6.50965e-79	ENSG00000144655	64651
2	RPL14	4.1163e-08	ENSG00000188846	9045
4	CTNNB1	0.00033267	ENSG00000168036	1499
3	NKTR	2.02323e-22	ENSG00000114857	4820
3	LINC02158	5.0089e-80	ENSG00000225611	--
4	SNRK	8.77658e-07	ENSG00000163788	54861
4	ANO10	4.45432e-27	ENSG00000160746	55129
1	ABHD5	5.03459e-38	ENSG00000011198	51099
4	TCAIM	0.0065518	ENSG00000179152	285343
4	ZNF445	9.8454e-62	ENSG00000185219	353274
3	KIAA1143	0.00832461	ENSG00000163807	57456
4	ZDHHC3	7.89595e-29	ENSG00000163812	51304
1	SACM1L	0.00573313	ENSG00000211456	22908
2	LZTFL1	0.000108528	ENSG00000163818	54585
3	CCR3	1.13008e-106	ENSG00000183625	1232
2	CCR1	0	ENSG00000163823	1230
2	CCRL2	0.00236393	ENSG00000121797	9034
4	CCDC12	4.63831e-05	ENSG00000160799	151903
4	NBEAL2	4.70242e-65	ENSG00000160796	23218
3	SCAP	1.2308e-06	ENSG00000114650	22937
3	SMARCC1	3.08418e-09	ENSG00000173473	6599
4	CAMP	1.01533e-159	ENSG00000164047	820
4	NME6	4.41684e-07	ENSG00000172113	10201
4	SPINK8	0.00798416	ENSG00000229453	646424
2	TMA7	4.34718e-24	ENSG00000232112	51372
2	SHISA5	5.2687e-104	ENSG00000164054	51246
3	IP6K2	0.000262883	ENSG00000068745	51447
4	PRKAR2A	2.16827e-35	ENSG00000114302	5576
3	ARIH2	0.00764783	ENSG00000177479	10425
3	KLHDC8B	1.31534e-26	ENSG00000185909	200942
1	C3orf62	5.12721e-06	ENSG00000188315	375341
2	USP4	0.00106024	ENSG00000114316	107986084
4	RHOA	1.7962e-13	ENSG00000067560	387
4	RBM6	0.000326738	ENSG00000004534	10180
2	TUSC2	6.61004e-07	ENSG00000114383	11334
3	RASSF1	0.00324051	ENSG00000068028	11186
3	LINC02019	0.00795279	ENSG00000273356	--
3	MANF	0.000519024	ENSG00000145050	7873
2	RPL29	0.00969157	ENSG00000162244	6159
4	TWF2	6.49483e-13	ENSG00000247596	11344
4	PPM1M	2.14994e-07	ENSG00000164088	132160
3	WDR82	1.14002e-33	ENSG00000164091	80335
3	SPCS1	9.12815e-06	ENSG00000114902	28972
4	RFT1	5.66879e-05	ENSG00000163933	91869
4	PRKCD	2.38429e-51	ENSG00000163932	5580
4	TKT	2.40172e-277	ENSG00000163931	7086
3	DCP1A	0.00040353	ENSG00000272886	55802
2	SELENOK	2.6337e-27	ENSG00000113811	58515
4	CCDC66	0.00055315	ENSG00000180376	285331
4	ARHGEF3	1.0363e-07	ENSG00000163947	50650
3	PDE12	0.000924316	ENSG00000174840	201626
3	ARF4	4.05328e-05	ENSG00000168374	378
4	SLMAP	1.15239e-25	ENSG00000163681	7871
4	PXK	1.29046e-212	ENSG00000168297	54899
4	AC135507.1	3.65028e-09	ENSG00000272182	--
4	THOC7	2.17115e-11	ENSG00000163634	80145
4	AC104162.2	0.0029393	--	--
2	ATXN7	3.14425e-24	ENSG00000285258	6314
4	PSMD6-AS2	0.00405981	ENSG00000239653	--
4	PSMD6	2.3436e-05	ENSG00000163636	9861
3	TMF1	7.6735e-07	ENSG00000144747	7110
4	UBA3	2.05537e-05	ENSG00000144744	9039
4	FRMD4B	2.96395e-58	ENSG00000114541	23150
4	FOXP1	0.000363682	ENSG00000114861	27086
1	EIF4E3	3.36491e-98	ENSG00000163412	317649
1	GPR27	5.99189e-97	ENSG00000170837	2850
4	PROK2	0	ENSG00000163421	60675
2	LINC00877	2.71297e-119	ENSG00000241163	--
3	RYBP	4.1445e-53	ENSG00000163602	23429
4	PPP4R2	4.55791e-31	ENSG00000163605	151987
4	EBLN2	6.68336e-10	ENSG00000255423	55096
4	GBE1	8.74775e-07	ENSG00000114480	2632
4	NSUN3	0.00327368	ENSG00000178694	63899
1	ST3GAL6	4.15061e-11	ENSG00000064225	10402
3	TBC1D23	4.76882e-05	ENSG00000036054	55773
1	SENP7	9.03739e-08	ENSG00000138468	57337
3	TRMT10C	0.00424048	ENSG00000174173	54931
1	PCNP	0.00172312	ENSG00000081154	57092
3	ZBTB11	2.52164e-05	ENSG00000066422	27107
3	RPL24	0.000218129	ENSG00000114391	6152
4	CEP97	2.16665e-26	ENSG00000182504	79598
4	NXPE3	8.39351e-41	ENSG00000144815	91775
2	NFKBIZ	1.10783e-58	ENSG00000144802	64332
2	ALCAM	2.49626e-08	ENSG00000170017	214
3	AC012020.1	0.00023335	--	--
3	CD47	1.65929e-09	ENSG00000196776	961
2	LINC01215	0.00107881	ENSG00000271856	--
2	IFT57	0.00400063	ENSG00000114446	55081
2	ATG3	5.56529e-09	ENSG00000144848	64422
3	NEPRO	0.000387017	ENSG00000163608	25871
1	NAA50	4.68117e-09	ENSG00000121579	80218
3	ATP6V1A	1.16517e-31	ENSG00000114573	523
3	GRAMD1C	5.70105e-28	ENSG00000178075	54762
4	COX17	3.28869e-08	ENSG00000138495	10063
1	GSK3B	0.00247052	ENSG00000082701	2932
4	HCLS1	1.16368e-10	ENSG00000180353	3059
3	GOLGB1	2.20438e-05	ENSG00000173230	2804
4	CSTA	5.07539e-176	ENSG00000121552	1475
2	FAM162A	1.43652e-05	ENSG00000114023	26355
4	KPNA1	1.2383e-26	ENSG00000114030	3836
2	PARP9	0	ENSG00000138496	83666
2	DTX3L	2.55463e-303	ENSG00000163840	151636
2	PARP14	0	ENSG00000173193	54625
1	HSPBAP1	1.90631e-08	ENSG00000169087	79663
4	SLC49A4	5.10668e-09	--	--
3	ZNF148	9.53284e-07	ENSG00000163848	7707
1	CHST13	1.11246e-13	ENSG00000180767	166012
1	TPRA1	0.00501454	ENSG00000163870	131601
4	ABTB1	8.49541e-32	ENSG00000114626	80325
3	RPN1	0.000407762	ENSG00000163902	6184
4	RAB7A	3.29191e-07	ENSG00000075785	7879
3	KIAA1257	0.00994402	ENSG00000114656	57501
4	MBD4	7.9456e-07	ENSG00000129071	8930
2	TMCC1	1.17618e-24	ENSG00000172765	23023
2	AC083799.1	8.32573e-12	--	--
3	NEK11	0.00143239	ENSG00000114670	79858
3	NUDT16	2.19639e-08	ENSG00000198585	131870
3	ACPP	3.53342e-10	ENSG00000014257	55
4	CDV3	7.64948e-42	ENSG00000091527	55573
4	TOPBP1	2.93737e-06	ENSG00000163781	11073
2	ANAPC13	1.01453e-06	ENSG00000129055	25847
3	CEP63	4.36658e-16	ENSG00000182923	80254
3	EPHB1	3.05262e-62	ENSG00000154928	2047
1	STAG1	7.02799e-05	ENSG00000118007	10274
4	PIK3CB	3.6722e-06	ENSG00000051382	5291
4	PXYLP1	4.90287e-19	ENSG00000155893	92370
4	ZBTB38	1.41154e-10	ENSG00000177311	253461
4	RASA2	3.18447e-76	ENSG00000155903	5922
4	RNF7	8.15976e-14	ENSG00000114125	9616
4	GK5	5.15752e-05	ENSG00000175066	256356
2	XRN1	6.73299e-66	ENSG00000114127	54464
3	ATR	2.61354e-06	ENSG00000175054	545
4	CHST2	2.28005e-153	ENSG00000175040	9435
3	DIPK2A	0.00180805	--	--
2	PLSCR1	3.31553e-132	ENSG00000188313	5359
4	GYG1	4.76889e-226	ENSG00000163754	2992
2	COMMD2	0.000812528	ENSG00000114744	51122
2	ANKUB1	6.3697e-14	ENSG00000206199	389161
3	RNF13	2.16536e-41	ENSG00000082996	11342
1	SERP1	0.00729832	ENSG00000120742	27230
2	SIAH2	0.000287758	ENSG00000181788	6478
2	MED12L	7.6735e-07	ENSG00000144893	116931
2	P2RY14	3.0842e-112	ENSG00000174944	9934
3	P2RY13	2.51089e-161	ENSG00000181631	53829
3	MBNL1	3.93034e-19	ENSG00000152601	4154
4	DHX36	0.000251483	ENSG00000174953	170506
4	MME	0	ENSG00000196549	4311
3	CCNL1	3.65495e-37	ENSG00000163660	57018
4	RSRC1	3.42099e-09	ENSG00000174891	51319
2	GFM1	9.58153e-13	ENSG00000168827	85476
2	LXN	4.8506e-11	ENSG00000079257	56925
4	MFSD1	0.000637525	ENSG00000118855	64747
3	SMC4	0.00886687	ENSG00000113810	10051
3	KPNA4	2.09608e-17	ENSG00000186432	3840
4	B3GALNT1	2.12576e-06	ENSG00000169255	8706
4	PDCD10	1.26605e-11	ENSG00000114209	11235
4	SEC62	1.9568e-105	ENSG00000008952	7095
4	GPR160	2.30828e-117	ENSG00000173890	26996
3	SKIL	7.14698e-16	ENSG00000136603	6498
4	PLD1	0.000114122	ENSG00000075651	5337
2	TNFSF10	0	ENSG00000121858	8743
2	ECT2	0.00911205	ENSG00000114346	1894
3	TBL1XR1	1.59098e-07	ENSG00000177565	79718
3	MFN1	0.00445897	ENSG00000171109	55669
2	GNB4	1.57131e-92	ENSG00000114450	59345
4	TTC14	2.31493e-07	ENSG00000163728	151613
4	ATP11B	2.03427e-119	ENSG00000058063	23200
2	LAMP3	2.09826e-29	ENSG00000078081	27074
2	B3GNT5	3.5748e-58	ENSG00000176597	84002
1	KLHL24	0.002641	ENSG00000114796	54800
4	ABCC5	2.01333e-47	ENSG00000114770	10057
4	DVL3	0.000252525	ENSG00000161202	1857
3	EIF4G1	4.42941e-06	ENSG00000114867	1981
3	VPS8	7.39108e-22	ENSG00000156931	23355
4	DGKG	0.00171388	ENSG00000058866	1608
2	DNAJB11	4.18725e-15	ENSG00000090520	51726
1	EIF4A2	8.25945e-05	ENSG00000156976	1974
2	ST6GAL1	1.54911e-06	ENSG00000073849	6480
2	RTP4	1.05649e-34	ENSG00000136514	64108
1	BCL6	9.80594e-71	ENSG00000113916	604
1	LPP	0.000823135	ENSG00000145012	4026
2	IL1RAP	1.93164e-160	ENSG00000196083	3556
4	OPA1	0.000721603	ENSG00000198836	4976
3	HES1	5.49086e-05	ENSG00000114315	3280
3	ATP13A3	0.000338669	ENSG00000133657	79572
1	ACAP2	1.49799e-05	ENSG00000114331	23527
3	PPP1R2	0.00143303	ENSG00000184203	5504
2	ZDHHC19	2.12372e-06	ENSG00000163958	131540
1	PCYT1A	2.9912e-06	ENSG00000161217	5130
1	UBXN7	0.000221215	ENSG00000163960	26043
3	FBXO45	0.00712181	ENSG00000174013	200933
2	PIGX	1.18095e-52	ENSG00000163964	54965
1	CEP19	0.00015924	ENSG00000174007	84984
1	PAK2	5.60102e-15	ENSG00000180370	5062
3	SENP5	0.00319948	ENSG00000119231	205564
2	RUBCN	2.51261e-06	ENSG00000145016	9711
2	FYTTD1	0.00421679	ENSG00000122068	84248
2	RPL35A	2.21311e-18	ENSG00000182899	6165
3	LMLN	0.000340665	ENSG00000185621	89782
3	ZNF721	0.00027096	ENSG00000182903	170960
4	PCGF3	0.00496863	ENSG00000185619	10336
3	AC139887.2	0.000815248	ENSG00000249592	--
3	GAK	0.000242753	ENSG00000178950	2580
4	MAEA	2.77868e-24	ENSG00000090316	10296
4	AC147067.1	1.10108e-08	ENSG00000244459	--
3	SLBP	8.51504e-47	ENSG00000163950	7884
1	TACC3	6.20671e-12	ENSG00000013810	10460
3	NELFA	8.69307e-05	ENSG00000185049	7469
4	C4orf48	2.38535e-10	ENSG00000243449	401115
3	RNF4	0.000346198	ENSG00000063978	6047
3	FAM193A	0.00105626	ENSG00000125386	8603
3	SH3BP2	8.06404e-20	ENSG00000087266	6452
4	ADD1	5.69255e-22	ENSG00000087274	118
4	MFSD10	0.00107986	ENSG00000109736	10227
4	LRPAP1	1.10104e-06	ENSG00000163956	4043
3	LYAR	0.00274749	ENSG00000145220	55646
4	S100P	0	ENSG00000163993	6286
3	BLOC1S4	0.00427317	ENSG00000186222	55330
1	KIAA0232	2.02687e-05	ENSG00000170871	9778
4	TBC1D14	7.07161e-15	ENSG00000132405	57533
4	TADA2B	1.3943e-08	ENSG00000173011	93624
4	WDR1	7.72007e-18	ENSG00000071127	9948
4	ZNF518B	4.36053e-05	ENSG00000178163	85460
1	BOD1L1	9.63378e-30	ENSG00000038219	259282
4	FBXL5	6.10703e-107	ENSG00000118564	26234
1	FAM200B	5.32095e-23	ENSG00000237765	285550
4	BST1	1.44039e-246	ENSG00000109743	683
2	LAP3	1.08984e-172	ENSG00000002549	51056
3	MED28	2.10367e-17	ENSG00000118579	80306
3	DCAF16	6.44393e-06	ENSG00000163257	54876
3	DHX15	0.00287217	ENSG00000109606	1665
3	CCDC149	0.00164773	ENSG00000181982	91050
4	SEL1L3	0.00135204	ENSG00000091490	23231
3	RBPJ	3.05327e-18	ENSG00000168214	3516
3	STIM2	0.000371288	ENSG00000109689	57620
4	ARAP2	1.83161e-98	ENSG00000047365	116984
2	RELL1	5.89984e-07	ENSG00000181826	768211
4	PGM2	1.08259e-56	ENSG00000169299	55276
4	TBC1D1	7.82819e-26	ENSG00000065882	23216
1	KLF3	2.10793e-10	ENSG00000109787	51274
3	TLR10	5.53766e-33	ENSG00000174123	81793
1	TLR1	4.8302e-40	ENSG00000174125	7096
1	TLR6	1.06238e-32	ENSG00000174130	10333
3	KLHL5	3.89565e-86	ENSG00000109790	51088
3	AC079921.1	3.54485e-05	ENSG00000249207	--
3	WDR19	0.000113081	ENSG00000157796	57728
1	RPL9	1.36618e-15	ENSG00000163682	6133
2	RHOH	0.00942061	ENSG00000168421	399
4	RBM47	0.000149587	ENSG00000163694	54502
4	NSUN7	8.21103e-06	ENSG00000179299	79730
1	TMEM33	1.83252e-11	ENSG00000109133	55161
3	COMMD8	3.22229e-17	ENSG00000169019	54951
3	ATP10D	6.24265e-09	ENSG00000145246	57205
3	NFXL1	4.36622e-06	ENSG00000170448	152518
3	FIP1L1	0.00100177	ENSG00000145216	81608
4	CHIC2	3.78185e-06	ENSG00000109220	26511
4	TMEM165	6.68101e-19	ENSG00000134851	55858
4	CEP135	8.36648e-13	ENSG00000174799	9662
3	SRP72	0.00355836	ENSG00000174780	6731
1	REST	1.43385e-10	ENSG00000084093	5978
3	POLR2B	1.50983e-06	ENSG00000047315	5431
4	CENPC	0.00207309	ENSG00000145241	1060
1	YTHDC1	2.26778e-11	ENSG00000083896	91746
4	SULT1B1	4.04407e-98	ENSG00000173597	27284
2	JCHAIN	0.00162681	ENSG00000132465	3512
3	CXCL8	0	ENSG00000169429	3576
1	CXCL6	1.30414e-08	ENSG00000124875	6372
1	CXCL1	1.02725e-82	ENSG00000163739	2919
4	PPBP	0.000933507	ENSG00000163736	5473
3	MTHFD2L	0.000290539	ENSG00000163738	441024
4	AREG	1.5087e-05	ENSG00000109321	374
3	G3BP2	1.2013e-09	ENSG00000138757	9908
3	NAAA	2.75328e-17	ENSG00000138744	27163
2	SCARB2	1.63496e-25	ENSG00000138760	950
1	CCNI	5.7835e-34	ENSG00000118816	10983
2	CNOT6L	6.9659e-08	ENSG00000138767	246175
4	ANXA3	1.03664e-226	ENSG00000138772	306
3	LINC01094	4.75194e-06	ENSG00000251442	--
1	BMP2K	0.00147488	ENSG00000138756	55589
3	PRDM8	3.10944e-41	ENSG00000152784	56978
3	SEC31A	7.76121e-18	ENSG00000138674	22872
3	THAP9-AS1	1.88881e-42	ENSG00000251022	--
3	THAP9	0.00373258	ENSG00000168152	79725
3	COPS4	0.00259389	ENSG00000138663	51138
2	PLAC8	0.00147545	ENSG00000145287	51316
2	HPSE	2.76902e-18	ENSG00000173083	10855
2	MRPS18C	0.00225164	ENSG00000163319	51023
3	ABRAXAS1	0.0045338	ENSG00000163322	84142
4	GPAT3	1.20386e-154	ENSG00000138678	84803
4	WDFY3	8.28924e-32	ENSG00000163625	23001
4	ARHGAP24	2.11769e-30	ENSG00000138639	83478
2	AFF1	8.60668e-64	ENSG00000172493	4299
4	HSD17B11	1.39707e-11	ENSG00000198189	51170
4	SPP1	7.13194e-07	ENSG00000118785	6696
2	PPM1K	3.87566e-73	ENSG00000163644	152926
2	HERC6	2.76455e-75	ENSG00000138642	55008
2	HERC5	0	ENSG00000138646	51191
2	PYURF	2.81856e-39	ENSG00000145337	100996939
3	FAM13A-AS1	0.00732408	ENSG00000248019	--
3	FAM13A	0.00353613	ENSG00000138640	10144
3	PDLIM5	2.36018e-06	ENSG00000163110	10611
4	ADH5	5.24395e-09	ENSG00000197894	128
2	DAPP1	1.05302e-137	ENSG00000070190	27071
3	DNAJB14	1.14291e-07	ENSG00000164031	79982
2	H2AFZ	0.000161462	ENSG00000164032	3015
4	PPP3CA	1.2542e-09	ENSG00000138814	5530
3	MANBA	3.03447e-08	ENSG00000109323	4126
2	UBE2D3	9.90971e-34	ENSG00000109332	7323
2	CISD2	9.41523e-07	ENSG00000145354	493856
3	AC004069.1	3.61226e-16	ENSG00000251259	--
3	TET2	1.83581e-103	ENSG00000168769	54790
3	PAPSS1	1.48444e-06	ENSG00000138801	9061
4	SGMS2	0.00839105	ENSG00000164023	166929
1	SEC24B	0.00340058	ENSG00000138802	10427
3	TIFA	1.31324e-10	ENSG00000145365	92610
3	ALPK1	5.16152e-19	ENSG00000073331	80216
3	SEC24D	2.15619e-10	ENSG00000150961	9871
4	C4orf3	2.05964e-20	ENSG00000164096	401152
4	PRDM5	2.5843e-31	ENSG00000138738	11107
2	ANXA5	0.00412835	ENSG00000164111	308
2	EXOSC9	9.58834e-21	ENSG00000123737	5393
4	KIAA1109	2.56719e-25	ENSG00000138688	84162
3	PGRMC2	1.75537e-06	ENSG00000164040	10424
3	JADE1	3.85926e-83	ENSG00000077684	79960
3	SCLT1	1.76863e-104	ENSG00000151466	132320
3	C4orf33	1.26378e-08	ENSG00000151470	132321
1	ELF2	6.60108e-06	ENSG00000109381	1998
4	AC097376.3	1.36185e-21	--	--
4	RAB33B	1.8634e-15	ENSG00000172007	83452
1	MAML3	0.000131708	ENSG00000196782	55534
3	SCOC	7.13002e-07	ENSG00000153130	60592
4	USP38	0.00084481	ENSG00000170185	84640
3	GAB1	3.80557e-08	ENSG00000109458	2549
3	SMARCA5	1.8655e-08	ENSG00000153147	8467
4	LSM6	2.73451e-82	ENSG00000164167	11157
2	RPS3A	0.000201269	ENSG00000145425	6189
3	FBXW7	3.85022e-06	ENSG00000109670	55294
2	TMEM154	3.59609e-185	ENSG00000170006	201799
4	TMEM131L	3.19471e-51	ENSG00000121210	23240
3	TLR2	7.07376e-94	ENSG00000137462	7097
4	PPID	0.00655151	ENSG00000171497	5481
1	RAPGEF2	2.04666e-05	ENSG00000109756	9693
4	KLHL2	2.77593e-51	ENSG00000109466	11275
2	DDX60	0	ENSG00000137628	55601
2	DDX60L	1.73973e-184	ENSG00000181381	91351
4	MFAP3L	2.62842e-05	ENSG00000198948	9848
4	GALNT7	2.84065e-05	ENSG00000109586	51809
4	HMGB2	0	ENSG00000164104	3148
4	SAP30	3.36631e-10	ENSG00000164105	8819
4	HPGD	0.00489599	ENSG00000164120	3248
4	AGA	0.00202856	ENSG00000038002	175
2	RWDD4	0.00107986	ENSG00000182552	201965
3	LINC02362	9.87915e-07	ENSG00000249096	--
2	IRF2	7.48564e-19	ENSG00000168310	3660
2	AC099343.3	8.68979e-14	--	--
4	ACSL1	0	ENSG00000151726	2180
1	AC084871.1	2.48664e-06	--	--
1	MIR3945HG	2.31275e-10	ENSG00000251230	--
1	LINC01093	7.85892e-22	ENSG00000249173	--
3	PDCD6	0.0017859	ENSG00000249915	10016
3	LPCAT1	4.10603e-05	ENSG00000153395	79888
3	MRPL36	5.76268e-06	ENSG00000171421	64979
4	MTRR	0.000719555	ENSG00000124275	4552
4	ROPN1L	5.25529e-85	ENSG00000145491	83853
4	LINC01513	2.56255e-31	ENSG00000246016	--
4	ANKRD33B	9.45045e-07	ENSG00000164236	651746
1	DAP	0.0056361	ENSG00000112977	1611
1	OTULIN	0.000244908	ENSG00000154124	90268
4	RETREG1	0.00334815	ENSG00000154153	54463
1	MYO10	0.000109317	ENSG00000145555	4651
1	BASP1	1.14522e-85	ENSG00000176788	10409
1	BASP1-AS1	0.000353807	ENSG00000215196	--
1	LINC02218	0.00254428	ENSG00000249662	--
2	MTMR12	4.76504e-07	ENSG00000150712	54545
4	ZFR	1.45799e-05	ENSG00000056097	51663
4	SUB1	4.36265e-10	ENSG00000113387	10923
3	DNAJC21	0.00609634	ENSG00000168724	134218
1	NIPBL	6.27162e-08	ENSG00000164190	25836
2	RICTOR	4.95948e-200	ENSG00000164327	253260
3	FYB1	1.84956e-85	ENSG00000082074	2533
3	PTGER4	8.97197e-173	ENSG00000171522	5734
2	RPL37	2.69372e-05	ENSG00000145592	6167
4	CARD6	2.08071e-33	ENSG00000132357	84674
2	AC008875.3	0.000916981	--	--
2	ANXA2R	4.46483e-05	ENSG00000177721	389289
2	HMGCS1	1.05058e-08	ENSG00000112972	3157
4	EMB	2.29959e-192	ENSG00000170571	133418
1	PELO	7.18874e-05	ENSG00000152684	53918
4	ITGA1	2.62668e-29	ENSG00000213949	3672
4	NDUFS4	0.00164612	ENSG00000164258	4724
1	SNX18	4.20222e-46	ENSG00000178996	112574
3	IL6ST	3.67482e-08	ENSG00000134352	3572
4	ANKRD55	1.12095e-32	ENSG00000164512	79722
3	LINC01948	2.00057e-08	ENSG00000248727	--
4	MAP3K1	5.74737e-05	ENSG00000095015	4214
3	GPBP1	2.50125e-14	ENSG00000062194	65056
4	GAPT	1.43681e-69	ENSG00000175857	202309
1	ZSWIM6	8.91926e-05	ENSG00000130449	57688
2	IPO11	1.4553e-12	ENSG00000086200	51194
4	SREK1IP1	4.15709e-09	ENSG00000153006	285672
3	TRIM23	4.19942e-05	ENSG00000113595	373
3	ERBIN	1.09543e-94	ENSG00000112851	55914
3	AC010359.3	3.38555e-17	--	--
3	SREK1	6.73033e-12	ENSG00000153914	140890
4	MAST4	1.46306e-07	ENSG00000069020	375449
4	PIK3R1	0.00886706	ENSG00000145675	5295
3	SLC30A5	6.09422e-08	ENSG00000145740	64924
3	TAF9	0.00241369	ENSG00000273841	6880
1	GTF2H2C	8.04483e-11	ENSG00000183474	728340
1	NAIP	1.20386e-154	ENSG00000249437	4671
1	GTF2H2	5.32946e-11	ENSG00000145736	728340
3	ZNF366	0.00026912	ENSG00000178175	167465
1	TNPO1	2.12925e-09	ENSG00000083312	3842
3	FCHO2	1.78082e-12	ENSG00000157107	115548
4	HMGCR	1.61872e-05	ENSG00000113161	3156
1	CERT1	0.000125585	--	--
3	POLK	0.00140551	ENSG00000122008	51426
4	POC5	0.0045978	ENSG00000152359	134359
2	IQGAP2	2.24999e-88	ENSG00000145703	10788
3	F2RL1	1.08823e-19	ENSG00000164251	2150
3	S100Z	2.24536e-06	ENSG00000171643	170591
4	AGGF1	0.00344109	ENSG00000164252	55109
4	TBCA	0.00200626	ENSG00000171530	6902
2	LHFPL2	5.36131e-12	ENSG00000145685	10184
3	SERINC5	0.000334368	ENSG00000164300	256987
1	ZFYVE16	5.42009e-25	ENSG00000039319	9765
4	ANKRD34B	0.000578831	ENSG00000189127	340120
4	DHFR	1.11807e-10	ENSG00000228716	1719
4	MSH3	5.66046e-08	ENSG00000113318	4437
4	XRCC4	0.000459436	ENSG00000152422	7518
4	COX7C	2.81745e-12	ENSG00000127184	1350
3	CCNH	0.00292577	ENSG00000134480	902
3	MEF2C	3.39265e-73	ENSG00000081189	4208
3	LYSMD3	0.00302568	ENSG00000176018	116068
3	LUCAT1	1.25453e-165	ENSG00000248323	--
3	AC123595.1	0.000547074	ENSG00000234292	--
3	ARRDC3	1.94944e-08	ENSG00000113369	57561
4	FAM172A	4.46866e-12	ENSG00000113391	83989
1	AC114980.1	0.000747806	--	--
4	MCTP1	3.05713e-17	ENSG00000175471	79772
2	GLRX	9.43799e-31	ENSG00000173221	2745
3	ELL2	8.78029e-11	ENSG00000118985	22936
4	CAST	2.98241e-33	ENSG00000153113	831
2	ERAP1	0.00282849	ENSG00000164307	51752
2	ERAP2	1.38262e-32	ENSG00000164308	64167
2	CHD1	6.54936e-23	ENSG00000153922	1105
2	FAM174A	6.94117e-12	ENSG00000174132	345757
3	ST8SIA4	1.09265e-48	ENSG00000113532	7903
4	SLCO4C1	7.63162e-254	ENSG00000173930	353189
2	PAM	1.24487e-12	ENSG00000145730	5066
1	PPIP5K2	4.95371e-14	ENSG00000145725	23262
4	PJA2	2.18115e-12	ENSG00000198961	9867
3	APC	5.77363e-10	ENSG00000134982	324
3	SRP19	0.00451514	ENSG00000153037	6728
4	REEP5	1.21041e-89	ENSG00000129625	7905
1	DCP2	2.0085e-19	ENSG00000172795	167227
4	CCDC112	4.31372e-12	ENSG00000164221	153733
4	FEM1C	7.14885e-18	ENSG00000145780	56929
3	ATG12	0.00320454	ENSG00000145782	9140
4	TNFAIP8	3.13354e-23	ENSG00000145779	25816
2	SNX2	1.38962e-05	ENSG00000205302	6643
4	CEP120	2.24728e-11	ENSG00000168944	153241
4	CSNK1G3	1.698e-15	ENSG00000151292	1456
1	ZNF608	1.88589e-44	ENSG00000168916	57507
1	LMNB1	6.47754e-78	ENSG00000113368	4001
1	PRRC1	0.00453093	ENSG00000164244	133619
4	FBN2	0.0063601	ENSG00000138829	2201
2	HINT1	7.78999e-45	ENSG00000169567	3094
2	LYRM7	3.00132e-07	ENSG00000186687	90624
2	CDC42SE2	7.74206e-15	ENSG00000158985	56990
1	RAPGEF6	0.0030719	ENSG00000158987	51735
3	FNIP1	2.53093e-45	ENSG00000217128	96459
1	SLC22A4	1.64499e-08	ENSG00000197208	6583
2	C5orf56	9.81688e-108	--	--
2	AC116366.1	1.24624e-32	ENSG00000234290	--
2	IRF1	0	ENSG00000125347	3659
3	AFF4	1.6222e-10	ENSG00000072364	27125
3	PPP2CA	0.00305009	ENSG00000113575	5515
3	UBE2B	1.44088e-29	ENSG00000119048	7320
3	JADE2	0.000118138	ENSG00000043143	23338
3	SAR1B	0.00104653	ENSG00000152700	51128
3	CAMLG	2.3921e-09	ENSG00000164615	819
3	C5orf24	0.00581843	ENSG00000181904	134553
1	H2AFY	2.33372e-39	ENSG00000113648	9555
4	SMAD5	2.37942e-20	ENSG00000113658	4090
1	FAM53C	1.22564e-08	ENSG00000120709	51307
4	KDM3B	0.00454093	ENSG00000120733	51780
2	EGR1	8.76793e-298	ENSG00000120738	1958
3	ETF1	4.1034e-11	ENSG00000120705	2107
2	HSPA9	1.15109e-07	ENSG00000113013	3313
4	PAIP2	0.00172944	ENSG00000120727	51247
1	CYSTM1	4.80086e-142	ENSG00000120306	84418
3	ANKHD1	2.55678e-23	ENSG00000131503	54882
4	SRA1	2.41229e-12	ENSG00000213523	10011
1	CD14	1.0391e-151	ENSG00000170458	929
4	ZMAT2	4.50423e-10	ENSG00000146007	153527
3	TAF7	1.41255e-05	ENSG00000178913	6879
4	DIAPH1	7.80377e-50	ENSG00000131504	1729
3	GNPDA1	0.00114986	ENSG00000113552	10007
4	NDFIP1	0.0037947	ENSG00000131507	80762
3	ARHGAP26	2.70712e-11	ENSG00000145819	23092
3	NR3C1	1.87759e-19	ENSG00000113580	2908
3	RBM27	6.09267e-06	ENSG00000091009	54439
4	FBXO38	2.56382e-13	ENSG00000145868	81545
3	CSNK1A1	4.14952e-05	ENSG00000113712	1452
2	TCOF1	0.00357303	ENSG00000070814	6949
2	CD74	1.26756e-123	ENSG00000019582	972
2	RPS14	2.58164e-08	ENSG00000164587	6208
4	NDST1	2.85848e-33	ENSG00000070614	3340
4	SMIM3	3.75141e-24	ENSG00000256235	85027
4	TNIP1	1.52647e-11	ENSG00000145901	10318
4	ANXA6	8.06063e-05	ENSG00000197043	309
4	CCDC69	7.88808e-05	ENSG00000198624	26112
1	GM2A	7.14777e-08	ENSG00000196743	2760
4	SLC36A1	0.00366961	ENSG00000123643	206358
3	G3BP1	7.85873e-09	ENSG00000145907	10146
4	GALNT10	0.00133274	ENSG00000164574	55568
4	CYFIP2	5.52156e-54	ENSG00000055163	26999
4	ADAM19	2.64372e-248	ENSG00000135074	8728
1	RNF145	7.88859e-11	ENSG00000145860	153830
4	UBLCP1	0.00026912	ENSG00000164332	134510
3	TTC1	0.00142509	ENSG00000113312	7265
4	PWWP2A	9.75306e-07	ENSG00000170234	114825
1	CCNJL	7.77055e-22	ENSG00000135083	79616
2	MAT2B	1.33483e-13	ENSG00000038274	27430
4	DOCK2	4.74115e-45	ENSG00000134516	1794
3	LCP2	2.5846e-23	ENSG00000043462	3937
3	AC034199.1	2.47858e-07	ENSG00000250274	--
3	STK10	3.8181e-16	ENSG00000072786	6793
3	AC022217.3	1.35967e-05	ENSG00000253736	--
2	DUSP1	2.62881e-245	ENSG00000120129	1843
1	ERGIC1	4.59766e-34	ENSG00000113719	57222
4	ATP6V0E1	0.000210388	ENSG00000113732	8992
3	CREBRF	1.99947e-104	ENSG00000164463	153222
1	CPEB4	5.09291e-16	ENSG00000113742	80315
1	HRH2	1.84686e-129	ENSG00000113749	3274
3	CLTB	4.19942e-05	ENSG00000175416	1212
1	RNF44	0.000168116	ENSG00000146083	22838
4	HK3	3.88968e-75	ENSG00000160883	3101
1	UIMC1	2.58164e-08	ENSG00000087206	51720
1	NSD1	8.49389e-14	ENSG00000165671	64324
4	AC146507.3	0.00901449	--	--
4	RAB24	2.98012e-06	ENSG00000169228	53917
4	MXD3	6.7359e-12	ENSG00000213347	83463
2	PRELID1	7.46031e-35	ENSG00000169230	27166
4	LMAN2	0.00385884	ENSG00000169223	10960
4	RGS14	2.66517e-47	ENSG00000169220	10636
4	GRK6	1.76771e-71	ENSG00000198055	2870
2	PRR7	0.00639753	ENSG00000131188	80758
4	DBN1	1.90084e-06	ENSG00000113758	1627
4	PDLIM7	5.48919e-29	ENSG00000196923	9260
1	DOK3	7.2914e-72	ENSG00000146094	79930
4	PHYKPL	0.000323495	ENSG00000175309	85007
1	CLK4	2.64131e-08	ENSG00000113240	57396
4	ZNF354A	9.12467e-43	ENSG00000169131	6940
3	RUFY1	4.74464e-09	ENSG00000176783	80230
3	HNRNPH1	7.81902e-19	ENSG00000169045	3187
3	CANX	3.35472e-37	ENSG00000127022	821
3	SQSTM1	1.287e-148	ENSG00000161011	8878
4	RNF130	5.42187e-22	ENSG00000113269	55819
4	MAPK9	0.0089974	ENSG00000050748	5601
4	CNOT6	6.96537e-15	ENSG00000113300	57472
3	MGAT1	0.000157969	ENSG00000131446	4245
4	BTNL8	2.81981e-05	ENSG00000113303	79908
4	RACK1	1.59997e-07	ENSG00000204628	10399
1	TRIM52	0.0034541	ENSG00000183718	84851
4	DUSP22	6.0715e-05	ENSG00000112679	56940
4	GMDS	0.00754981	ENSG00000112699	2762
2	SERPINB1	8.33344e-25	ENSG00000021355	1992
2	SERPINB9P1	1.82374e-12	ENSG00000230438	--
2	SERPINB9	1.27095e-97	ENSG00000170542	5272
3	SERPINB6	0.000311785	ENSG00000124570	5269
4	NQO2	2.92879e-113	ENSG00000124588	4835
3	PRPF4B	9.03049e-19	ENSG00000112739	8899
3	LY86-AS1	0.00447601	ENSG00000216863	285780
3	RREB1	6.09833e-13	ENSG00000124782	6239
3	BMP6	1.68179e-25	ENSG00000153162	654
2	TXNDC5	0.0013016	ENSG00000239264	81567
3	MAK	1.15869e-29	ENSG00000111837	4117
4	TMEM170B	7.23841e-31	ENSG00000205269	100113407
4	PHACTR1	1.2175e-45	ENSG00000112137	221692
4	NOL7	1.53391e-11	ENSG00000225921	51406
1	RANBP9	0.000324132	ENSG00000010017	10048
2	CD83	7.76585e-60	ENSG00000112149	9308
2	JARID2	1.2984e-38	ENSG00000008083	3720
2	JARID2-AS1	0.00407818	ENSG00000235488	--
1	ATXN1	0.000222015	ENSG00000124788	6310
2	AL138824.1	8.07169e-06	--	--
2	FAM8A1	5.62643e-24	ENSG00000137414	51439
4	KIF13A	8.6989e-42	ENSG00000137177	63971
4	KDM1B	1.53206e-06	ENSG00000165097	221656
2	DEK	2.99775e-34	ENSG00000124795	7913
3	RNF144B	8.14298e-07	ENSG00000137393	255488
4	MBOAT1	1.16567e-27	ENSG00000172197	154141
1	E2F3	4.42824e-09	ENSG00000112242	1871
1	TDP2	7.25269e-20	ENSG00000111802	51567
3	ACOT13	0.00396506	ENSG00000112304	55856
2	C6orf62	1.02292e-29	ENSG00000112308	81688
1	RIPOR2	1.4812e-53	ENSG00000111913	9750
2	TRIM38	1.03305e-149	ENSG00000112343	10475
4	HIST1H1C	6.50553e-36	ENSG00000187837	3006
4	HIST1H4C	7.70461e-14	ENSG00000197061	8364
3	HIST1H2BC	1.29614e-20	ENSG00000180596	8347
4	HIST1H2AC	6.72546e-92	ENSG00000180573	8334
1	HIST1H1E	4.91114e-07	ENSG00000168298	3008
4	HIST1H2BD	5.46892e-24	ENSG00000158373	3017
4	HIST1H3D	0.000116467	ENSG00000197409	8351
1	HIST1H2BG	6.88585e-05	ENSG00000273802	8339
4	HIST1H2AE	0.000322642	ENSG00000277075	3012
4	HIST1H3E	0.0006854	ENSG00000274750	8353
4	HIST1H4H	8.58697e-06	ENSG00000158406	8365
3	BTN3A2	1.19627e-21	ENSG00000186470	11118
2	BTN2A2	3.61945e-19	ENSG00000124508	10385
3	BTN3A1	1.90918e-27	ENSG00000026950	11119
2	BTN3A3	1.3608e-06	ENSG00000111801	10384
3	BTN2A1	5.69999e-09	ENSG00000112763	11120
4	HIST1H2BK	9.66392e-14	ENSG00000197903	85236
4	HIST1H3H	0.00016468	ENSG00000278828	8357
4	HIST1H2AL	0.0015736	ENSG00000276903	8332
4	HIST1H1B	0.00800406	ENSG00000184357	3009
4	ZSCAN16-AS1	3.71408e-06	ENSG00000269293	--
3	TRIM27	3.99772e-14	ENSG00000204713	5987
2	HLA-F	2.76693e-43	ENSG00000204642	3134
2	HLA-A	1.94545e-111	ENSG00000206503	3105
2	TRIM26	9.85868e-23	ENSG00000234127	7726
2	HCG18	3.02604e-08	ENSG00000231074	--
2	HLA-E	6.69496e-69	ENSG00000204592	3133
3	GNL1	2.9615e-15	ENSG00000204590	2794
3	ABCF1	1.28154e-24	ENSG00000204574	23
3	PPP1R10	2.33071e-08	ENSG00000204569	5514
1	PPP1R18	3.9939e-10	ENSG00000146112	107987457
4	FLOT1	3.56219e-09	ENSG00000137312	10211
2	IER3	2.77291e-39	ENSG00000137331	8870
2	HLA-C	2.95569e-99	ENSG00000204525	3107
2	HLA-B	0	ENSG00000234745	3106
3	HCP5	2.44026e-18	--	--
2	MICB	9.48218e-06	ENSG00000204516	4277
2	TNF	1.74052e-13	ENSG00000232810	7124
1	LTB	6.02024e-09	ENSG00000227507	4050
2	LST1	2.13401e-56	ENSG00000204482	7940
2	AIF1	0	ENSG00000204472	199
1	PRRC2A	0.000261611	ENSG00000204469	7916
3	BAG6	0.000187728	ENSG00000204463	7917
4	CLIC1	3.8287e-65	ENSG00000213719	1192
4	HSPA1L	6.63305e-10	ENSG00000204390	3305
4	HSPA1A	3.68408e-117	ENSG00000204389	3303
3	NEU1	9.26876e-06	ENSG00000204386	4758
2	EHMT2	0.0098204	ENSG00000204371	10919
3	AGER	0.000448964	ENSG00000204305	177
2	PBX2	2.73054e-10	ENSG00000204304	5089
4	GPSM3	1.15641e-44	ENSG00000213654	63940
2	HLA-DRA	1.29143e-35	ENSG00000204287	3122
2	HLA-DQB1	1.23627e-09	ENSG00000179344	3119
2	TAP2	1.77725e-80	ENSG00000204267	6891
2	PSMB8	1.60213e-61	ENSG00000204264	5696
3	PSMB8-AS1	4.66089e-07	ENSG00000204261	100507463
2	PSMB9	8.00766e-249	ENSG00000240065	5698
2	TAP1	5.61454e-163	ENSG00000168394	6890
2	HLA-DMB	5.35369e-12	ENSG00000242574	3109
2	HLA-DMA	2.22547e-05	ENSG00000204257	3108
3	BRD2	1.06785e-08	ENSG00000204256	6046
1	RXRB	0.00114849	ENSG00000204231	6257
2	PFDN6	9.46312e-05	ENSG00000204220	10471
2	TAPBP	1.35758e-16	ENSG00000231925	6892
1	DAXX	0.00684895	ENSG00000204209	113523636
2	BAK1	0.000290081	ENSG00000030110	578
1	LEMD2	0.00393515	ENSG00000161904	221496
4	NUDT3	0.000222623	ENSG00000272325	11165
2	AL451165.2	0.00639461	ENSG00000272288	--
2	SNRPC	0.0017898	ENSG00000124562	6631
4	DEF6	7.10834e-17	ENSG00000023892	50619
4	FKBP5	4.25237e-173	ENSG00000096060	2289
4	LHFPL5	1.13696e-09	ENSG00000197753	222662
4	SRPK1	1.84797e-267	ENSG00000096063	6732
4	SLC26A8	2.88657e-27	ENSG00000112053	116369
4	MAPK14	3.60909e-247	ENSG00000112062	1432
4	MAPK13	4.59766e-34	ENSG00000156711	5603
4	BRPF3	3.98011e-06	ENSG00000096070	27154
4	PNPLA1	5.39315e-19	ENSG00000180316	285848
2	ETV7	7.42684e-112	ENSG00000010030	51513
4	KCTD20	3.78559e-10	ENSG00000112078	222658
4	STK38	2.1224e-51	ENSG00000112079	11329
3	SRSF3	0.00334157	ENSG00000112081	6428
3	C6orf89	0.00105156	ENSG00000198663	221477
2	MTCH1	3.68219e-06	ENSG00000137409	23787
2	PIM1	0.000192687	ENSG00000137193	5292
2	CMTR1	1.23685e-51	ENSG00000137200	23070
3	ZFAND3	0.000666052	ENSG00000156639	60685
2	TREML2	0.00439974	ENSG00000112195	79865
2	TREM1	3.65571e-59	ENSG00000124731	54210
1	TFEB	1.75068e-14	ENSG00000112561	7942
4	CCND3	1.70882e-25	ENSG00000112576	896
2	TRERF1	5.19323e-49	ENSG00000124496	55809
2	UBR2	4.34707e-07	ENSG00000024048	23304
4	CNPY3	5.7899e-05	ENSG00000137161	10695
2	SRF	9.72151e-14	ENSG00000112658	6722
3	ZNF318	0.00355194	ENSG00000171467	24149
2	GTPBP2	1.50652e-10	ENSG00000172432	54676
2	MAD2L1BP	1.19712e-07	ENSG00000124688	9587
2	RSPH9	6.87675e-09	ENSG00000172426	221421
2	SLC35B2	1.17716e-05	ENSG00000157593	347734
3	NFKBIE	8.74312e-08	ENSG00000146232	4794
3	RUNX2	1.04129e-15	ENSG00000124813	860
3	SLC25A27	0.00712154	ENSG00000153291	9481
4	CRISP3	2.50102e-08	ENSG00000096006	10321
2	EFHC1	5.15102e-10	ENSG00000096093	114327
4	FBXO9	1.76432e-27	ENSG00000112146	26268
2	ELOVL5	1.16533e-13	ENSG00000012660	60481
1	PHF3	2.63814e-05	ENSG00000118482	23469
4	SMAP1	0.00122675	ENSG00000112305	60682
3	OGFRL1	8.47288e-42	ENSG00000119900	79627
4	CGAS	7.73693e-23	ENSG00000164430	115004
4	EEF1A1	4.07016e-10	ENSG00000156508	1915
1	SENP6	2.13503e-17	ENSG00000112701	26054
2	TENT5A	1.18435e-54	ENSG00000112773	55603
3	SNHG5	1.11536e-13	--	--
3	ZNF292	2.50636e-23	ENSG00000188994	23036
3	SMIM8	4.59491e-16	ENSG00000111850	57150
3	C6orf163	0.000857874	ENSG00000203872	206412
4	AKIRIN2	1.56736e-06	ENSG00000135334	55122
3	PNRC1	1.98342e-96	ENSG00000146278	10957
3	PM20D2	0.00257173	ENSG00000146281	135293
3	GABRR2	1.13904e-07	ENSG00000111886	2570
1	UBE2J1	3.55372e-46	ENSG00000198833	51465
4	RRAGD	1.56736e-06	ENSG00000025039	58528
4	ANKRD6	0.00275081	ENSG00000135299	22881
2	LYRM2	0.000620506	ENSG00000083099	57226
4	MMS22L	7.73295e-05	ENSG00000146263	253714
3	PNISR	2.3024e-14	ENSG00000132424	25957
3	PRDM1	9.45229e-47	ENSG00000057657	639
4	CRYBG1	1.15608e-39	ENSG00000112297	202
3	OSTM1	3.13683e-05	ENSG00000081087	28962
4	SNX3	5.5542e-151	ENSG00000112335	8724
1	FOXO3	2.2492e-05	ENSG00000118689	2309
3	Z95118.2	2.53502e-05	--	--
2	ARMC2	0.0035062	ENSG00000118690	84071
2	CD164	2.835e-06	ENSG00000135535	8763
4	MICAL1	9.12719e-08	ENSG00000135596	64780
3	ZBTB24	8.7259e-05	ENSG00000112365	9841
3	FIG4	4.67558e-06	ENSG00000112367	9896
1	CDK19	0.000982015	ENSG00000155111	23097
3	AMD1	5.07075e-22	ENSG00000123505	262
3	MFSD4B	2.59591e-09	ENSG00000173214	91749
2	MARCKS	3.68032e-161	ENSG00000277443	4082
1	HDAC2	0.00176979	ENSG00000196591	3066
4	DSE	1.32545e-15	ENSG00000111817	29940
3	TSPYL1	0.00115229	ENSG00000189241	7259
2	CALHM6	1.59282e-72	ENSG00000188820	441168
2	MAN1A1	2.42326e-31	ENSG00000111885	4121
4	SMPDL3A	2.19018e-13	ENSG00000172594	10924
2	NCOA7	4.70246e-09	ENSG00000111912	135112
3	HINT3	0.000352864	ENSG00000111911	135114
1	RNF146	7.40348e-08	ENSG00000118518	81847
4	ECHDC1	3.13204e-20	ENSG00000093144	55862
4	ARHGAP18	1.41268e-37	ENSG00000146376	93663
4	L3MBTL3	8.32731e-06	ENSG00000198945	84456
4	ARG1	1.9114e-126	ENSG00000118520	383
4	MED23	0.000400753	ENSG00000112282	9439
1	STX7	1.74984e-10	ENSG00000079950	8417
4	VNN1	3.05647e-37	ENSG00000112299	8876
4	VNN3	9.91155e-56	ENSG00000093134	55350
4	VNN2	0	ENSG00000112303	8875
2	SGK1	0	ENSG00000118515	6446
2	AL355881.1	1.08855e-29	--	--
3	BCLAF1	3.31832e-26	ENSG00000029363	9774
2	MAP7	1.94184e-11	ENSG00000135525	9053
1	MAP3K5	6.42826e-19	ENSG00000197442	4217
4	AL121933.2	1.46988e-07	--	--
1	IFNGR1	1.2441e-09	ENSG00000027697	3459
2	TNFAIP3	1.05009294771682e-314	ENSG00000118503	7128
4	HEBP2	1.00122e-97	ENSG00000051620	23593
2	TXLNB	0.00665962	ENSG00000164440	167838
4	VTA1	5.11206e-06	ENSG00000009844	51534
2	HIVEP2	8.77223e-49	ENSG00000010818	3097
4	PHACTR2	2.18161e-18	ENSG00000112419	9749
2	PLAGL1	0.000118687	ENSG00000118495	5325
3	HYMAI	0.00835735	--	--
2	SF3B5	9.93335e-09	ENSG00000169976	83443
2	STX11	6.21898e-147	ENSG00000135604	8676
4	RAB32	2.17953e-44	ENSG00000118508	10981
4	STXBP5	1.33803e-44	ENSG00000164506	134957
1	TAB2	0.00016696	ENSG00000055208	23118
3	GINM1	1.94615e-10	ENSG00000055211	116254
4	PCMT1	9.27548e-25	ENSG00000120265	5110
2	CCDC170	1.21798e-12	ENSG00000120262	80129
4	SYNE1	0	ENSG00000131018	23345
3	MTRF1L	3.82125e-05	ENSG00000112031	54516
4	IPCEF1	1.17504e-35	ENSG00000074706	26034
1	SCAF8	0.00367871	ENSG00000213079	22828
3	TIAM2	1.62555e-15	ENSG00000146426	26230
3	ARID1B	9.40641e-20	ENSG00000049618	57492
2	DYNLT1	1.56816e-38	ENSG00000146425	6993
4	SYTL3	5.42506e-29	ENSG00000164674	94120
2	RSPH3	1.99997e-31	ENSG00000130363	83861
2	TAGAP	3.73839e-205	ENSG00000164691	117289
2	SOD2	0	ENSG00000112096	6648
3	WTAP	2.335e-07	ENSG00000146457	9589
3	TCP1	0.00154038	ENSG00000120438	6950
1	IGF2R	7.57026e-185	ENSG00000197081	3482
1	SLC22A1	0.00980552	ENSG00000175003	6580
3	QKI	1.09953e-38	ENSG00000112531	9444
2	MPC1	0.00378076	ENSG00000060762	51660
2	RNASET2	9.77484e-172	ENSG00000026297	8635
3	Z94721.1	6.55166e-07	ENSG00000227598	--
3	Z94721.3	4.12065e-17	--	--
2	FGFR1OP	5.43071e-16	ENSG00000213066	11116
2	CCR6	0.000519024	ENSG00000112486	1235
4	AFDN	1.23384e-06	ENSG00000130396	4301
3	TBP	0.00209079	ENSG00000112592	6908
1	AC215522.2	2.43176e-05	--	--
4	ADAP1	3.84878e-05	ENSG00000105963	11033
4	COX19	0.00707647	ENSG00000240230	90639
2	LFNG	1.32065e-23	ENSG00000106003	3955
2	BRAT1	3.39149e-05	ENSG00000106009	221927
2	IQCE	6.20637e-13	ENSG00000106012	23288
2	TTYH3	0.000640826	ENSG00000136295	80727
4	ACTB	0	ENSG00000075624	60
4	RNF216	2.19221e-12	ENSG00000011275	54476
3	PMS2	0.000338669	ENSG00000122512	5395
2	RAC1	9.22479e-38	ENSG00000136238	5879
3	DAGLB	0.000940537	ENSG00000164535	221955
3	KDELR2	1.2604e-11	ENSG00000136240	11014
3	C7orf26	0.00800226	ENSG00000146576	79034
3	ZNF316	2.25785e-16	ENSG00000205903	100131017
4	C1GALT1	6.26037e-94	ENSG00000106392	56913
2	RPA3	0.00409497	ENSG00000106399	6119
2	UMAD1	0.000920815	ENSG00000219545	729852
4	GLCCI1	8.05889e-43	ENSG00000106415	113263
4	NDUFA4	6.51113e-05	ENSG00000189043	4697
4	TMEM106B	2.93134e-09	ENSG00000106460	54664
2	ARL4A	0.00189374	ENSG00000122644	10124
2	TSPAN13	1.21932e-08	ENSG00000106537	27075
1	SNX13	6.48884e-07	ENSG00000071189	23161
2	HDAC9	0.00122652	ENSG00000048052	9734
1	TWISTNB	0.00459391	ENSG00000105849	221830
3	SP4	1.09146e-08	ENSG00000105866	6671
4	AC005082.1	0.00396597	ENSG00000226816	--
2	IGF2BP3	5.99092e-07	ENSG00000136231	10643
3	TRA2A	8.21703e-06	ENSG00000164548	29896
4	CCDC126	2.17675e-10	ENSG00000169193	90693
2	CYCS	2.3042e-05	ENSG00000172115	54205
1	HNRNPA2B1	6.51548e-09	ENSG00000122566	3181
1	CBX3	0.00421317	ENSG00000122565	11335
2	SNX10	3.47263e-16	ENSG00000086300	29887
4	SKAP2	1.67814e-148	ENSG00000005020	8935
1	HOTAIRM1	4.93593e-40	ENSG00000233429	--
4	JAZF1	4.04023e-22	ENSG00000153814	221895
1	CREB5	4.72737e-22	ENSG00000146592	9586
2	MTURN	0.00807814	ENSG00000180354	222166
2	NOD1	4.71274e-05	ENSG00000106100	10392
1	AVL9	0.00068338	ENSG00000105778	23080
4	FKBP9	2.32468e-08	ENSG00000122642	11328
2	NT5C3A	4.16397e-160	ENSG00000122643	51251
4	SEPTIN7	2.98766e-10	--	--
4	AOAH	1.3486e-20	ENSG00000136250	313
4	ELMO1	0.00225232	ENSG00000155849	9844
4	GPR141	8.15549e-24	ENSG00000187037	353345
4	NME8	1.20254e-07	ENSG00000086288	51314
1	CDK13	1.12087e-05	ENSG00000065883	8621
4	STK17A	8.94073e-46	ENSG00000164543	9263
3	BLVRA	0.000206797	ENSG00000106605	644
1	AC004951.1	2.37907e-05	ENSG00000228434	--
4	DBNL	8.35091e-39	ENSG00000136279	28988
1	POLM	1.57256e-05	ENSG00000122678	27434
3	PPIA	0.000780057	ENSG00000196262	5478
2	H2AFV	5.35649e-09	ENSG00000105968	94239
3	PURB	1.21005e-16	ENSG00000146676	5814
4	MYO1G	4.69997e-09	ENSG00000136286	64005
4	CCM2	6.04909e-21	ENSG00000136280	83605
4	UPP1	6.36351e-155	ENSG00000183696	7378
1	IKZF1	5.70103e-12	ENSG00000185811	10320
1	GRB10	7.59665e-05	ENSG00000106070	2887
4	SEC61G	1.5858e-06	ENSG00000132432	23480
2	VOPP1	5.87825e-05	ENSG00000154978	81552
4	NIPSNAP2	0.00763544	ENSG00000146729	2631
3	CCT6A	0.00285354	ENSG00000146731	908
1	ZNF117	3.49436e-85	ENSG00000152926	109504726
3	ERV3-1	4.94112e-45	ENSG00000213462	2086
4	TPST1	5.97259e-08	ENSG00000169902	8460
3	LINC00174	6.61019e-09	--	--
2	KCTD7	0.0002794	ENSG00000243335	154881
4	RABGEF1	0.00217142	ENSG00000154710	27342
2	SBDS	2.53128e-21	ENSG00000126524	51119
4	NSUN5	3.1296e-08	ENSG00000130305	55695
1	LAT2	9.00062e-33	ENSG00000086730	7462
4	GTF2I	4.55687e-124	ENSG00000263001	2969
4	NCF1	0	ENSG00000158517	653361
4	CASTOR2	1.42832e-07	ENSG00000274070	729438
1	POM121C	0.00185933	ENSG00000272391	100101267
4	HIP1	2.16222e-91	ENSG00000127946	3092
4	POR	5.63752e-59	ENSG00000127948	5447
4	TMEM120A	7.78999e-45	ENSG00000189077	83862
3	YWHAG	1.44587e-05	ENSG00000170027	7532
3	DTX2	0.00121817	ENSG00000091073	113878
2	FGL2	4.89436e-103	ENSG00000127951	10875
3	PTPN12	6.35718e-26	ENSG00000127947	5782
4	HGF	3.40745e-06	ENSG00000019991	3082
4	SLC25A40	7.50813e-41	ENSG00000075303	55972
4	SRI	1.0018e-39	ENSG00000075142	6717
1	STEAP4	1.49267e-131	ENSG00000127954	79689
4	CDK14	2.82929e-39	ENSG00000058091	5218
4	AC002456.1	1.94782e-06	ENSG00000223969	--
3	FAM133B	0.000244769	ENSG00000234545	257415
3	CDK6	0.00691349	ENSG00000105810	1021
2	SAMD9	0	ENSG00000205413	54809
2	SAMD9L	0	ENSG00000177409	219285
3	PDK4	1.14572e-05	ENSG00000004799	5166
4	SDHAF3	1.48121e-58	ENSG00000196636	57001
4	ASNS	0.00539065	ENSG00000070669	440
4	AC079781.5	0.00037401	--	--
4	LMTK2	1.09986e-73	ENSG00000164715	22853
1	BRI3	3.61361e-103	ENSG00000164713	25798
4	ARPC1B	7.74265e-55	ENSG00000130429	10095
2	BUD31	3.23969e-07	ENSG00000106245	8896
2	ZNF394	7.60107e-06	ENSG00000160908	84124
2	ZNF3	4.12953e-14	ENSG00000166526	7551
3	MCM7	2.51574e-06	ENSG00000166508	4176
2	LAMTOR4	2.40838e-73	ENSG00000188186	389541
4	CASTOR3	1.60746e-10	ENSG00000239521	352954
4	PILRB	6.86545e-05	ENSG00000121716	29990
2	MEPCE	8.10797e-05	ENSG00000146834	56257
4	MOSPD3	7.60522e-10	ENSG00000106330	64598
1	GNB2	8.94647e-22	ENSG00000172354	2783
4	EPHB4	8.16548e-06	ENSG00000196411	2050
1	SLC12A9	2.18897e-19	ENSG00000146828	56996
2	TRIM56	2.51126e-87	ENSG00000169871	81844
4	CUX1	6.8544e-56	ENSG00000257923	1523
4	AC005072.1	3.04244e-11	--	--
3	SH2B2	3.20601e-13	ENSG00000160999	10603
4	ORAI2	9.2873e-156	ENSG00000160991	80228
1	POLR2J3	4.94909e-14	ENSG00000168255	548644
1	RASA4	1.20634e-06	ENSG00000105808	10156
1	AC105052.4	0.000705152	--	--
1	FBXL13	0.000799573	ENSG00000161040	222235
1	NFE4	7.59688e-13	ENSG00000230257	58160
3	KMT2E-AS1	4.36456e-06	ENSG00000239569	--
1	KMT2E	0.00388928	ENSG00000005483	55904
4	SRPK2	0.00811555	ENSG00000135250	6733
1	NAMPT	4.88685e-08	ENSG00000105835	10135
3	AC007032.1	2.73222e-34	ENSG00000273320	--
3	AC005050.3	2.01047e-09	--	--
1	CCDC71L	1.59604e-08	ENSG00000253276	168455
4	PIK3CG	2.06997e-45	ENSG00000105851	5294
1	AC002467.1	0.00407579	ENSG00000241764	--
1	THAP5	1.84086e-11	ENSG00000177683	168451
3	DNAJB9	1.25642e-06	ENSG00000128590	4189
2	DOCK4	7.3694e-30	ENSG00000128512	9732
1	IFRD1	1.01507e-89	ENSG00000006652	3475
1	LSMEM1	0.00500341	ENSG00000181016	286006
1	TMEM168	0.00846254	ENSG00000146802	64418
2	TFEC	9.15685e-15	ENSG00000105967	22797
4	TES	4.09915e-41	ENSG00000135269	26136
4	LSM8	0.00031585	ENSG00000128534	51691
3	ING3	0.000596446	ENSG00000071243	54556
3	GCC1	0.00932616	ENSG00000179562	79571
2	ARF5	7.89133e-06	ENSG00000004059	381
4	LRRC4	3.75562e-26	ENSG00000128594	64101
4	IMPDH1	4.70687e-30	ENSG00000106348	3614
2	IRF5	0.00264733	ENSG00000128604	3663
4	TNPO3	6.46911e-27	ENSG00000064419	23534
3	AC078846.1	0.00617631	ENSG00000273329	--
1	UBE2H	6.60639e-06	ENSG00000186591	7328
3	AC016831.7	9.21404e-10	ENSG00000285106	--
3	AC016831.1	8.09181e-11	ENSG00000226380	--
1	AC016831.5	0.00320846	ENSG00000271204	--
1	MKLN1	0.00046057	ENSG00000128585	4289
2	TMEM140	3.96508e-40	ENSG00000146859	55281
2	AC083862.2	3.72771e-11	ENSG00000272941	--
2	AC083862.3	3.82427e-38	--	--
1	MTPN	2.17645e-15	ENSG00000105887	136319
2	ZC3HAV1	3.17747e-199	ENSG00000105939	56829
1	TTC26	0.000384705	ENSG00000105948	79989
2	LUC7L2	0.000200676	ENSG00000146963	51631
2	TBXAS1	2.65019e-12	ENSG00000059377	6916
2	PARP12	1.99878e-151	ENSG00000059378	64761
4	KDM7A	3.47533e-38	ENSG00000006459	80853
4	SLC37A3	2.53154e-302	ENSG00000157800	84255
4	MKRN1	6.50956e-18	ENSG00000133606	23608
4	BRAF	5.81324e-06	ENSG00000157764	673
4	MGAM	0	ENSG00000257335	8972
4	CLEC5A	1.68628e-17	ENSG00000258227	23601
1	MGAM2	0.00643512	ENSG00000257743	93432
2	GSTK1	4.85305e-10	ENSG00000197448	373156
1	CASP2	0.00030494	ENSG00000106144	835
1	ZYX	8.92399e-69	ENSG00000159840	7791
1	EPHA1-AS1	0.0045142	ENSG00000229153	--
3	TPK1	1.60151e-05	ENSG00000196511	27010
3	PDIA4	0.000423609	ENSG00000155660	9601
3	ZNF398	3.20374e-11	ENSG00000197024	57541
1	ZNF746	2.74175e-06	ENSG00000181220	155061
1	ZNF467	4.74924e-30	ENSG00000181444	168544
4	ZBED6CL	3.42476e-05	ENSG00000188707	113763
4	LRRC61	0.00324818	ENSG00000127399	65999
2	GIMAP8	1.44181e-22	ENSG00000171115	155038
2	GIMAP4	7.29375e-102	ENSG00000133574	55303
2	GIMAP6	2.34573e-06	ENSG00000133561	474344
2	GIMAP2	3.55742e-62	ENSG00000106560	26157
2	AGAP3	0.000139187	ENSG00000133612	116988
2	NUB1	1.75627e-191	ENSG00000013374	51667
3	RHEB	4.68807e-06	ENSG00000106615	6009
2	PRKAG2	1.22188e-32	ENSG00000106617	51422
1	KMT2C	3.10913e-24	ENSG00000055609	58508
3	LINC01003	9.70824e-06	ENSG00000261455	--
3	PAXIP1-AS1	0.000480233	ENSG00000273344	--
3	INSIG1	5.88502e-11	ENSG00000186480	3638
1	RBM33	2.00666e-07	ENSG00000184863	155435
3	UBE3C	0.00759118	ENSG00000009335	9690
2	DNAJB6	4.92113e-36	ENSG00000105993	10049
4	PTPRN2	1.03665e-95	ENSG00000155093	5799
4	ERICH1	8.74631e-116	ENSG00000104714	157697
4	KBTBD11	5.63075e-16	ENSG00000176595	9920
2	AGPAT5	0.000339991	ENSG00000155189	55326
4	ERI1	0.000818813	ENSG00000104626	90459
4	PPP1R3B	6.61285e-16	ENSG00000173281	79660
4	MSRA	2.57181e-35	ENSG00000175806	4482
4	CTSB	6.76663e-29	ENSG00000164733	1508
3	LONRF1	1.05838e-07	ENSG00000154359	91694
4	ZDHHC2	8.07019e-28	ENSG00000104219	51201
3	CNOT7	3.31052e-06	ENSG00000198791	29883
1	VPS37A	0.00275312	ENSG00000155975	137492
4	PCM1	9.68354e-35	ENSG00000078674	5108
1	ASAH1	2.58748e-19	ENSG00000104763	427
3	CSGALNACT1	2.65769e-23	ENSG00000147408	55790
3	INTS10	0.00778075	ENSG00000104613	55174
3	ATP6V1B2	2.14865e-47	ENSG00000147416	526
3	CCAR2	6.49848e-06	ENSG00000158941	57805
3	AC105046.1	1.86712e-20	--	--
2	EGR3	3.23571e-253	ENSG00000179388	1960
3	TNFRSF10B	4.49008e-05	ENSG00000120889	8795
1	TNFRSF10C	1.45779e-19	ENSG00000173535	8794
1	SLC25A37	8.92982e-75	ENSG00000147454	51312
2	NKX3-1	0.000106957	ENSG00000167034	4824
4	ADAM28	6.33204e-07	ENSG00000042980	10863
3	DOCK5	1.67684e-101	ENSG00000147459	80005
3	PPP2R2A	1.31902e-08	ENSG00000221914	5520
4	BNIP3L	3.78916e-06	ENSG00000104765	665
4	PTK2B	4.42315e-51	ENSG00000120899	2185
2	ZNF395	0.0002178	ENSG00000186918	55893
1	EXTL3	0.000222198	ENSG00000012232	2137
2	SARAF	0.00137481	ENSG00000133872	51669
4	LEPROTL1	1.39688e-09	ENSG00000104660	23484
4	AC026979.2	1.64204e-10	ENSG00000271869	--
4	GSR	9.8037e-49	ENSG00000104687	2936
3	PPP2CB	0.000896353	ENSG00000104695	5516
2	RAB11FIP1	4.90948e-62	ENSG00000156675	80223
2	EIF4EBP1	0.0026903	ENSG00000187840	1978
4	ASH2L	0.000276402	ENSG00000129691	9070
3	PLPP5	0.000540544	ENSG00000147535	84513
1	NSD3	1.67739e-25	ENSG00000147548	54904
1	LETM2	0.000456913	ENSG00000165046	137994
3	TACC1	2.72771e-14	ENSG00000147526	6867
4	ADAM9	2.2614e-06	ENSG00000168615	8754
4	GOLGA7	1.50578e-13	ENSG00000147533	51125
4	GPAT4	7.73406e-10	ENSG00000158669	137964
1	KAT6A	2.94706e-42	ENSG00000083168	7994
4	AC103724.3	2.74431e-06	ENSG00000261449	--
4	AP3M2	0.000209836	ENSG00000070718	10947
3	IKBKB	0.00163311	ENSG00000104365	3551
2	POLB	9.71362e-23	ENSG00000070501	5423
1	HOOK3	0.00107128	ENSG00000168172	84376
4	FNTA	0.000860712	ENSG00000168522	2339
3	SPIDR	0.00471405	ENSG00000164808	23514
1	CEBPD	5.63046e-81	ENSG00000221869	1052
1	PRKDC	1.425e-81	ENSG00000253729	5591
1	PCMTD1	2.97353e-07	ENSG00000168300	115294
1	RB1CC1	4.88438e-09	ENSG00000023287	9821
2	TGS1	0.00074878	ENSG00000137574	96764
2	LYN	7.32344e-87	ENSG00000254087	4067
4	FAM110B	0.000789047	ENSG00000169122	90362
1	UBXN2B	3.12972e-22	ENSG00000215114	137886
4	SDCBP	1.63764e-35	ENSG00000137575	6386
1	NSMAF	0.000501275	ENSG00000035681	8439
4	CHD7	4.38818e-20	ENSG00000171316	55636
1	ASPH	2.48791e-39	ENSG00000198363	444
1	PDE7A	6.32141e-07	ENSG00000205268	5150
4	AC084082.1	0.0005924	ENSG00000253190	--
4	TRIM55	0.000135024	ENSG00000147573	84675
2	VCPIP1	8.54183e-19	ENSG00000175073	80124
3	SGK3	3.92303e-08	ENSG00000104205	100533105
3	SNHG6	1.62709e-06	--	--
4	ARFGEF1	2.49557e-23	ENSG00000066777	10565
1	NCOA2	0.00121527	ENSG00000140396	10499
1	RPL7	7.46477e-09	ENSG00000147604	6129
4	STAU2	1.12035e-08	ENSG00000040341	27067
3	UBE2W	1.63599e-14	ENSG00000104343	55284
2	LY96	1.75932e-37	ENSG00000154589	23643
4	PEX2	1.22731e-08	ENSG00000164751	5828
3	PAG1	3.15957e-89	ENSG00000076641	55824
3	AC079209.1	9.70899e-09	ENSG00000253214	--
4	CPNE3	5.74331e-08	ENSG00000085719	8895
2	RIPK2	6.38946e-21	ENSG00000104312	8767
2	OSGIN2	0.000936689	ENSG00000164823	734
2	NBN	2.76359e-48	ENSG00000104320	4683
4	PIP4P2	4.81409e-10	ENSG00000155099	55529
3	OTUD6B-AS1	0.000561601	ENSG00000253738	--
4	TRIQK	1.16494e-25	ENSG00000205133	286144
1	TP53INP1	2.44277e-06	ENSG00000164938	94241
2	UQCRB	1.3121e-06	ENSG00000156467	7381
2	SDC2	3.59895e-15	ENSG00000169439	6383
3	CPQ	4.05674e-20	ENSG00000104324	10404
3	MTDH	0.000182266	ENSG00000147649	92140
3	RPL30	8.85181e-33	ENSG00000156482	6156
3	STK3	3.99965e-05	ENSG00000104375	6788
1	RNF19A	1.64188e-05	ENSG00000034677	25897
3	PABPC1	5.49941e-39	ENSG00000070756	26986
4	YWHAZ	1.48913e-53	ENSG00000164924	7534
3	RRM2B	1.31708e-17	ENSG00000048392	50484
3	UBR5-AS1	1.05766e-10	ENSG00000246263	--
3	KLF10	4.02428e-68	ENSG00000155090	7071
4	AZIN1	1.35496e-33	ENSG00000155096	51582
2	AZIN1-AS1	3.77415e-06	ENSG00000253320	--
4	ATP6V1C1	1.46333e-20	ENSG00000155097	528
3	SLC25A32	0.00931171	ENSG00000164933	81034
3	DCAF13	0.00616743	ENSG00000164934	25879
3	ANGPT1	0.000934271	ENSG00000154188	284
4	TRPS1	8.42511e-15	ENSG00000104447	7227
3	UTP23	0.00064018	ENSG00000147679	84294
4	RAD21	0.000161462	ENSG00000164754	5885
4	EXT1	1.21488e-09	ENSG00000182197	2131
4	CCN3	8.94037e-07	--	--
3	FAM91A1	1.13455e-22	ENSG00000176853	157769
4	WASHC5	0.00434068	ENSG00000164961	9897
4	NSMCE2	5.79279e-06	ENSG00000156831	286053
2	TRIB1	9.64627e-09	ENSG00000173334	10221
3	FAM49B	2.32469e-05	ENSG00000153310	51571
1	ASAP1	5.37272e-28	ENSG00000153317	50807
4	ASAP1-IT2	2.18512e-16	--	--
3	AC009682.1	0.00181377	--	--
4	EFR3A	1.73158e-16	ENSG00000132294	23167
1	LRRC6	0.00103668	ENSG00000129295	23639
1	TMEM71	1.23486e-05	ENSG00000165071	137835
1	SLA	1.80829e-78	ENSG00000155926	6503
1	NDRG1	2.74381e-08	ENSG00000104419	10397
3	ST3GAL1	5.95855e-08	ENSG00000008513	6482
3	CHRAC1	2.45276e-09	ENSG00000104472	54108
3	AGO2	6.69322e-39	ENSG00000123908	27161
1	DENND3	4.52474e-13	ENSG00000105339	22898
3	AC040970.1	3.87105e-05	ENSG00000253210	--
3	SLC45A4	1.829e-08	ENSG00000022567	57210
2	PTP4A3	2.15787e-05	ENSG00000184489	11156
3	JRK	0.00112258	ENSG00000234616	8629
2	LY6E	0	ENSG00000160932	4061
2	GSDMD	0.000708414	ENSG00000104518	79792
4	NAPRT	2.43374e-12	ENSG00000147813	93100
4	EEF1D	4.58557e-09	ENSG00000104529	1936
3	PUF60	1.30972e-05	ENSG00000179950	22827
4	PLEC	1.16973e-94	ENSG00000178209	5339
2	PARP10	2.72186e-45	ENSG00000178685	84875
4	GRINA	5.43493e-56	ENSG00000178719	2907
4	OPLAH	2.64526e-07	ENSG00000178814	26873
4	GPAA1	8.55702e-07	ENSG00000197858	8733
4	MAF1	2.02207e-06	ENSG00000179632	84232
2	DGAT1	0.000243928	ENSG00000185000	8694
4	VPS28	1.97021e-05	ENSG00000160948	51160
2	RPL8	1.55439e-08	ENSG00000161016	6132
4	DOCK8	7.73575e-10	ENSG00000107099	81704
1	SMARCA2	1.20128e-06	ENSG00000080503	6595
4	RFX3	1.13655e-05	ENSG00000080298	5991
3	GLIS3	0.000358655	ENSG00000107249	169792
4	RCL1	0.00229177	ENSG00000120158	10171
4	JAK2	8.31943e-118	ENSG00000096968	3717
2	CD274	7.24946e-41	ENSG00000120217	29126
2	PDCD1LG2	0.00283362	ENSG00000197646	80380
1	KIAA2026	3.20698e-05	ENSG00000183354	158358
4	KDM4C	0.00645198	ENSG00000107077	23081
4	DMAC1	0.000501835	ENSG00000137038	90871
2	TTC39B	0.00325343	ENSG00000155158	158219
1	PSIP1	8.27197e-06	ENSG00000164985	11168
3	RPS6	0.00512012	ENSG00000137154	6194
4	HACD4	7.18662e-46	ENSG00000188921	401494
4	KLHL9	0.000794675	ENSG00000198642	55958
4	PLAA	0.000863278	ENSG00000137055	9373
2	ACO1	7.20666e-05	ENSG00000122729	48
2	DDX58	0	ENSG00000107201	23586
2	TOPORS	1.33218e-35	ENSG00000197579	10210
2	SMIM27	1.88923e-47	ENSG00000235453	100129250
2	NDUFB6	4.97603e-26	ENSG00000165264	4712
3	APTX	4.63831e-05	ENSG00000137074	54840
2	DNAJA1	3.53528e-34	ENSG00000086061	3301
3	B4GALT1	4.7762e-06	ENSG00000086062	2683
2	BAG1	1.2886e-21	ENSG00000107262	573
2	CHMP5	1.06755e-94	ENSG00000086065	51510
3	NFX1	0.000248053	ENSG00000086102	4799
1	UBE2R2	3.46891e-27	ENSG00000107341	54926
4	UBAP1	3.47418e-08	ENSG00000165006	51271
2	FAM214B	7.6404e-05	ENSG00000005238	80256
4	TLN1	2.44911e-39	ENSG00000137076	7094
3	GBA2	0.0055322	ENSG00000070610	57704
4	GLIPR2	3.79269e-92	ENSG00000122694	152007
1	CLTA	0.00100177	ENSG00000122705	1211
4	EXOSC3	0.00290618	ENSG00000107371	51010
4	DCAF10	3.63228e-44	ENSG00000122741	79269
[truncated: 2,368 more rows]

## Sheet: Table S8
Table S8. TF target genes enrichment annotiation.
TF	gene	highConfAnnot	nMotifs	bestMotif	NES	motifDb	coexModule	spearCor	CoexWeight
ARID3A	ARID3A	FALSE	1	transfac_pro__M01261	3.14	500bp	top10perTarget	1	NA
ARID3A	BMX	FALSE	1	transfac_pro__M01261	3.14	500bp	top10perTarget	0.0520138	12.2985
ARID3A	BTG1	FALSE	1	transfac_pro__M01261	3.14	500bp	top10perTarget	0.0896808	16.8034
ARID3A	CCND3	FALSE	1	transfac_pro__M01261	3.14	500bp	top10perTarget	0.0328965	7.12432
ARID3A	CTDSP1	FALSE	1	transfac_pro__M01261	3.14	500bp	top10perTarget	0.0442241	6.84645
ARID3A	GRK6	FALSE	1	transfac_pro__M01261	3.14	500bp	top10perTarget	0.0462902	8.09079
ARID3A	TBL1X	FALSE	1	transfac_pro__M01261	3.14	500bp	top10perTarget	0.0529604	8.7642
BACH1	IL13RA1	FALSE	2	cisbp__M6038	3.03	10kb	top10perTarget	0.0663053	14.7196
BACH1	MBNL1	FALSE	2	cisbp__M6038	3.03	10kb	top10perTarget	0.0530308	13.5502
BACH1	NAB1	FALSE	2	cisbp__M6038	3.03	10kb	top10perTarget	0.0501739	5.14617
BACH1	RAPGEF1	FALSE	2	cisbp__M6038	3.03	10kb	top10perTarget	0.0385556	5.32184
BACH1	SH2B3	FALSE	2	cisbp__M6038	3.03	10kb	top10perTarget	0.042001	5.6908
BACH1	SMAP2	FALSE	2	cisbp__M6038	3.03	10kb	top10perTarget	0.110529	37.7265
BACH1	SSH2	FALSE	2	cisbp__M6038	3.03	10kb	top10perTarget	0.0846383	20.6347
BACH1	ZEB2	FALSE	2	cisbp__M6038	3.03	10kb	top10perTarget	0.0647136	28.5196
BACH1	ELF1	FALSE	1	cisbp__M5587	3.02	10kb	top10perTarget	0.0595023	18.5135
BACH1	PTPRC	FALSE	1	cisbp__M5587	3.02	10kb	top10perTarget	0.187838	73.3342
BACH1	SOD2	FALSE	1	cisbp__M5587	3.02	10kb	top10perTarget	0.142475	30.735
BACH1	TET2	FALSE	1	cisbp__M5587	3.02	10kb	top10perTarget	0.0916203	39.2138
BACH1	TNFRSF1B	FALSE	1	cisbp__M5587	3.02	10kb	top10perTarget	0.0990614	29.4799
CEBPA	BMX	FALSE	3	cisbp__M3035	5.01	500bp	top10perTarget	0.0719699	11.6263
CEBPA	HMGB2	FALSE	1	transfac_pro__M04749	3.62	500bp	top10perTarget	0.0803262	32.7491
CEBPA	ALOX5AP	TRUE	1	transfac_pro__M07037	3.39	500bp	top10perTarget	0.119358	47.1609
CEBPA	ARG1	TRUE	4	transfac_pro__M07037	3.39	500bp	top10perTarget	0.0649912	10.4537
CEBPA	ATP6V0A1	TRUE	2	transfac_pro__M07037	3.39	500bp	top10perTarget	0.0312908	4.15038
CEBPA	C1orf162	TRUE	4	transfac_pro__M07037	3.39	500bp	top10perTarget	0.0660545	15.0504
CEBPA	CD177	TRUE	1	transfac_pro__M07037	3.39	500bp	top10perTarget	0.0614708	14.6455
CEBPA	CDK14	TRUE	2	transfac_pro__M07037	3.39	500bp	top10perTarget	0.0462942	4.63694
CEBPA	CLEC4D	TRUE	4	transfac_pro__M07037	3.39	500bp	top10perTarget	0.0680794	19.1518
CEBPA	CST7	TRUE	3	transfac_pro__M07037	3.39	500bp	top10perTarget	0.112861	32.3881
CEBPA	CSTA	TRUE	3	transfac_pro__M07037	3.39	500bp	top10perTarget	0.061613	19.6582
CEBPA	CYFIP2	TRUE	6	transfac_pro__M07037	3.39	500bp	top10perTarget	0.0393357	10.1136
CEBPA	ETS1	TRUE	3	transfac_pro__M07037	3.39	500bp	top10perTarget	0.0410966	1.81599
CEBPA	FBXO9	TRUE	3	transfac_pro__M07037	3.39	500bp	top10perTarget	0.0449152	7.28322
CEBPA	FCN1	TRUE	4	transfac_pro__M07037	3.39	500bp	top10perTarget	0.0922869	22.2272
CEBPA	FGD4	TRUE	2	transfac_pro__M07037	3.39	500bp	top10perTarget	0.0537474	15.4009
CEBPA	FKBP5	TRUE	2	transfac_pro__M07037	3.39	500bp	top10perTarget	0.0712841	13.3557
CEBPA	FNDC3A	TRUE	3	transfac_pro__M07037	3.39	500bp	top10perTarget	0.0477475	4.07327
CEBPA	IL18RAP	TRUE	4	transfac_pro__M07037	3.39	500bp	top10perTarget	0.0688288	13.2315
CEBPA	LRRC4	TRUE	2	transfac_pro__M07037	3.39	500bp	top10perTarget	0.0450248	7.1296
CEBPA	LYZ	TRUE	2	transfac_pro__M07037	3.39	500bp	top10perTarget	0.0556838	12.2379
CEBPA	MMP9	TRUE	6	transfac_pro__M07037	3.39	500bp	top10perTarget	0.144696	45.7448
CEBPA	MSRA	TRUE	5	transfac_pro__M07037	3.39	500bp	top10perTarget	0.0403025	4.99776
CEBPA	NLRP12	TRUE	5	transfac_pro__M07037	3.39	500bp	top10perTarget	0.053114	9.55699
CEBPA	ORM1	TRUE	3	transfac_pro__M07037	3.39	500bp	top10perTarget	0.0504555	6.31809
CEBPA	PAM16	TRUE	2	transfac_pro__M07037	3.39	500bp	top10perTarget	0.0357144	0.769617
CEBPA	PLEC	TRUE	4	transfac_pro__M07037	3.39	500bp	top10perTarget	0.068333	17.9188
CEBPA	REEP5	TRUE	2	transfac_pro__M07037	3.39	500bp	top10perTarget	0.0436522	7.52336
CEBPA	S100A12	TRUE	5	transfac_pro__M07037	3.39	500bp	top10perTarget	0.157147	75.051
CEBPA	S100A8	TRUE	6	transfac_pro__M07037	3.39	500bp	top10perTarget	0.1549	61.5741
CEBPA	VAV3	TRUE	3	transfac_pro__M07037	3.39	500bp	top10perTarget	0.0490997	10.9948
CEBPA	ZNF281	TRUE	3	transfac_pro__M07037	3.39	500bp	top10perTarget	0.0567951	13.0531
CEBPA	AGFG1	TRUE	1	transfac_pro__M07037	3.27	10kb	top10perTarget	0.0515978	10.1114
CEBPA	AP1S2	TRUE	2	transfac_pro__M07037	3.27	10kb	top10perTarget	0.0423163	6.23767
CEBPA	ATP11B	TRUE	1	transfac_pro__M07037	3.27	10kb	top10perTarget	0.0609393	10.623
CEBPA	CEBPA	TRUE	1	transfac_pro__M07037	3.27	10kb	top10perTarget	1	NA
CEBPA	CHPT1	TRUE	1	transfac_pro__M07037	3.27	10kb	top10perTarget	0.041768	8.17589
CEBPA	DAPK2	TRUE	1	transfac_pro__M07037	3.27	10kb	top10perTarget	0.0523314	11.8991
CEBPA	DYSF	TRUE	2	transfac_pro__M07037	3.27	10kb	top10perTarget	0.0748622	17.6982
CEBPA	EMB	TRUE	1	transfac_pro__M07037	3.27	10kb	top10perTarget	0.0849654	19.8981
CEBPA	GPR160	TRUE	1	transfac_pro__M07037	3.27	10kb	top10perTarget	0.0527809	9.02539
CEBPA	GYG1	TRUE	1	transfac_pro__M07037	3.27	10kb	top10perTarget	0.0773413	14.169
CEBPA	HHEX	TRUE	1	transfac_pro__M07037	3.27	10kb	top10perTarget	0.0314844	12.2773
CEBPA	KIF1B	TRUE	1	transfac_pro__M07037	3.27	10kb	top10perTarget	0.0753409	18.9236
CEBPA	METTL9	TRUE	2	transfac_pro__M07037	3.27	10kb	top10perTarget	0.0730669	26.0509
CEBPA	NDFIP1	TRUE	1	transfac_pro__M07037	3.27	10kb	top10perTarget	0.0315702	3.24236
CEBPA	OSBPL1A	TRUE	2	transfac_pro__M07037	3.27	10kb	top10perTarget	0.054482	9.88778
CEBPA	PDK3	TRUE	1	transfac_pro__M07037	3.27	10kb	top10perTarget	0.0413908	7.16612
CEBPA	PGM1	TRUE	1	transfac_pro__M07037	3.27	10kb	top10perTarget	0.0481402	5.4943
CEBPA	POR	TRUE	1	transfac_pro__M07037	3.27	10kb	top10perTarget	0.0441247	9.72201
CEBPA	PTPN22	TRUE	1	transfac_pro__M07037	3.27	10kb	top10perTarget	0.0495358	11.3871
CEBPA	PXK	TRUE	2	transfac_pro__M07037	3.27	10kb	top10perTarget	0.0732345	19.9377
CEBPA	PYGL	TRUE	1	transfac_pro__M07037	3.27	10kb	top10perTarget	0.0981528	28.3089
CEBPA	SLC40A1	TRUE	1	transfac_pro__M07037	3.27	10kb	top10perTarget	0.0616355	18.3154
CEBPA	SNX3	TRUE	2	transfac_pro__M07037	3.27	10kb	top10perTarget	0.0701202	22.4069
CEBPA	SYNE1	TRUE	2	transfac_pro__M07037	3.27	10kb	top10perTarget	0.108352	31.2907
CEBPA	TP53I11	TRUE	1	transfac_pro__M07037	3.27	10kb	top10perTarget	0.0649194	15.8451
CEBPA	TSPO	TRUE	1	transfac_pro__M07037	3.27	10kb	top10perTarget	0.106292	32.9067
CEBPA	VCL	TRUE	2	transfac_pro__M07037	3.27	10kb	top10perTarget	0.0540843	7.42544
CEBPA	RNF10	FALSE	1	transfac_pro__M04749	3.18	10kb	top10perTarget	0.0756379	20.5383
CEBPB	ABCA1	FALSE	1	dbcorrdb__POLR2A__ENCSR000BHH_1__m1	3.03	10kb	top10perTarget	0.0805117	17.6423
CEBPB	ABHD2	FALSE	1	dbcorrdb__POLR2A__ENCSR000BHH_1__m1	3.03	10kb	top10perTarget	0.0703443	19.4033
CEBPB	ACIN1	FALSE	1	dbcorrdb__POLR2A__ENCSR000BHH_1__m1	3.03	10kb	top10perTarget	0.0418273	6.48921
CEBPB	ACOX1	FALSE	1	dbcorrdb__POLR2A__ENCSR000BHH_1__m1	3.03	10kb	top10perTarget	0.0629244	14.8641
CEBPB	ACTN1	FALSE	1	dbcorrdb__POLR2A__ENCSR000BHH_1__m1	3.03	10kb	top10perTarget	0.125278	28.6035
CEBPB	ACTR2	FALSE	1	dbcorrdb__POLR2A__ENCSR000BHH_1__m1	3.03	10kb	top10perTarget	0.126845	22.213
CEBPB	ACTR3	FALSE	1	dbcorrdb__POLR2A__ENCSR000BHH_1__m1	3.03	10kb	top10perTarget	0.101268	26.1231
CEBPB	ADAMTSL4	FALSE	1	dbcorrdb__POLR2A__ENCSR000BHH_1__m1	3.03	10kb	top10perTarget	0.0395985	3.45883
CEBPB	ADRM1	FALSE	1	dbcorrdb__POLR2A__ENCSR000BHH_1__m1	3.03	10kb	top10perTarget	0.0327347	2.39994
CEBPB	AFF1	FALSE	1	dbcorrdb__POLR2A__ENCSR000BHH_1__m1	3.03	10kb	top10perTarget	0.0456884	8.05346
CEBPB	AHCTF1	FALSE	1	dbcorrdb__POLR2A__ENCSR000BHH_1__m1	3.03	10kb	top10perTarget	0.076566	16.8914
CEBPB	AKIRIN1	FALSE	1	dbcorrdb__POLR2A__ENCSR000BHH_1__m1	3.03	10kb	top10perTarget	0.0660217	16.7656
CEBPB	AKIRIN2	FALSE	1	dbcorrdb__POLR2A__ENCSR000BHH_1__m1	3.03	10kb	top10perTarget	0.0528988	8.04636
CEBPB	AMD1	FALSE	1	dbcorrdb__POLR2A__ENCSR000BHH_1__m1	3.03	10kb	top10perTarget	0.0686831	13.839
CEBPB	ANKRD11	FALSE	1	dbcorrdb__POLR2A__ENCSR000BHH_1__m1	3.03	10kb	top10perTarget	0.0548682	7.54863
CEBPB	ANKRD12	FALSE	1	dbcorrdb__POLR2A__ENCSR000BHH_1__m1	3.03	10kb	top10perTarget	0.0762334	16.256
CEBPB	ANP32A	FALSE	1	dbcorrdb__POLR2A__ENCSR000BHH_1__m1	3.03	10kb	top10perTarget	0.111525	25.5025
CEBPB	ANXA11	FALSE	1	dbcorrdb__POLR2A__ENCSR000BHH_1__m1	3.03	10kb	top10perTarget	0.085584	26.5754
CEBPB	APC	FALSE	1	dbcorrdb__POLR2A__ENCSR000BHH_1__m1	3.03	10kb	top10perTarget	0.0571272	10.531
CEBPB	APPL2	FALSE	1	dbcorrdb__POLR2A__ENCSR000BHH_1__m1	3.03	10kb	top10perTarget	0.0331513	2.98992
CEBPB	ARFIP1	FALSE	1	dbcorrdb__POLR2A__ENCSR000BHH_1__m1	3.03	10kb	top10perTarget	0.0376767	6.16037
CEBPB	ARHGAP25	FALSE	1	dbcorrdb__POLR2A__ENCSR000BHH_1__m1	3.03	10kb	top10perTarget	0.0857866	22.2051
CEBPB	ARHGAP27	FALSE	1	dbcorrdb__POLR2A__ENCSR000BHH_1__m1	3.03	10kb	top10perTarget	0.0701458	22.0101
CEBPB	ARHGDIA	FALSE	1	dbcorrdb__POLR2A__ENCSR000BHH_1__m1	3.03	10kb	top10perTarget	0.0360014	4.91262
CEBPB	ARHGDIB	FALSE	1	dbcorrdb__POLR2A__ENCSR000BHH_1__m1	3.03	10kb	top10perTarget	0.125355	19.6791
CEBPB	ARID1A	FALSE	1	dbcorrdb__POLR2A__ENCSR000BHH_1__m1	3.03	10kb	top10perTarget	0.0610141	11.1176
CEBPB	ARID1B	FALSE	1	dbcorrdb__POLR2A__ENCSR000BHH_1__m1	3.03	10kb	top10perTarget	0.0374232	6.44103
CEBPB	ARID3B	FALSE	1	dbcorrdb__POLR2A__ENCSR000BHH_1__m1	3.03	10kb	top10perTarget	0.0344091	4.05765
CEBPB	ARID4A	FALSE	1	dbcorrdb__POLR2A__ENCSR000BHH_1__m1	3.03	10kb	top10perTarget	0.0629368	12.013
CEBPB	ARID4B	FALSE	1	dbcorrdb__POLR2A__ENCSR000BHH_1__m1	3.03	10kb	top10perTarget	0.086775	25.2646
CEBPB	ARID5A	FALSE	1	dbcorrdb__POLR2A__ENCSR000BHH_1__m1	3.03	10kb	top10perTarget	0.0339934	5.54383
CEBPB	ARL3	FALSE	1	dbcorrdb__POLR2A__ENCSR000BHH_1__m1	3.03	10kb	top10perTarget	0.0396137	3.85719
CEBPB	ARNTL	FALSE	1	dbcorrdb__POLR2A__ENCSR000BHH_1__m1	3.03	10kb	top10perTarget	0.0370994	5.95543
CEBPB	ARPC1B	FALSE	1	dbcorrdb__POLR2A__ENCSR000BHH_1__m1	3.03	10kb	top10perTarget	0.116422	38.5419
CEBPB	ARPC2	FALSE	1	dbcorrdb__POLR2A__ENCSR000BHH_1__m1	3.03	10kb	top10perTarget	0.168152	67.6955
CEBPB	ARPC3	FALSE	1	dbcorrdb__POLR2A__ENCSR000BHH_1__m1	3.03	10kb	top10perTarget	0.126875	41.1642
CEBPB	ARRB2	FALSE	1	dbcorrdb__POLR2A__ENCSR000BHH_1__m1	3.03	10kb	top10perTarget	0.115436	31.7129
CEBPB	ARRDC3	FALSE	1	dbcorrdb__POLR2A__ENCSR000BHH_1__m1	3.03	10kb	top10perTarget	0.0688579	8.91079
CEBPB	ASH1L	FALSE	1	dbcorrdb__POLR2A__ENCSR000BHH_1__m1	3.03	10kb	top10perTarget	0.054688	10.8356
CEBPB	ATF7IP	FALSE	1	dbcorrdb__POLR2A__ENCSR000BHH_1__m1	3.03	10kb	top10perTarget	0.0419915	7.11612
CEBPB	ATP11A	FALSE	1	dbcorrdb__POLR2A__ENCSR000BHH_1__m1	3.03	10kb	top10perTarget	0.066852	12.1376
CEBPB	ATP2B4	FALSE	1	dbcorrdb__POLR2A__ENCSR000BHH_1__m1	3.03	10kb	top10perTarget	0.0585554	13.9521
CEBPB	ATP6V0B	FALSE	1	dbcorrdb__POLR2A__ENCSR000BHH_1__m1	3.03	10kb	top10perTarget	0.0598842	15.7329
CEBPB	ATP6V1E1	FALSE	1	dbcorrdb__POLR2A__ENCSR000BHH_1__m1	3.03	10kb	top10perTarget	0.0473294	6.20472
CEBPB	ATXN1	FALSE	1	dbcorrdb__POLR2A__ENCSR000BHH_1__m1	3.03	10kb	top10perTarget	0.0541368	8.13995
CEBPB	AURKAIP1	FALSE	1	dbcorrdb__POLR2A__ENCSR000BHH_1__m1	3.03	10kb	top10perTarget	0.052501	6.56265
CEBPB	AVL9	FALSE	1	dbcorrdb__POLR2A__ENCSR000BHH_1__m1	3.03	10kb	top10perTarget	0.0492584	12.8234
CEBPB	B2M	FALSE	1	dbcorrdb__POLR2A__ENCSR000BHH_1__m1	3.03	10kb	top10perTarget	0.253023	123.767
CEBPB	BASP1	FALSE	1	dbcorrdb__POLR2A__ENCSR000BHH_1__m1	3.03	10kb	top10perTarget	0.18448	44.0262
CEBPB	BCAP31	FALSE	1	dbcorrdb__POLR2A__ENCSR000BHH_1__m1	3.03	10kb	top10perTarget	0.0330281	3.13221
CEBPB	BCKDK	FALSE	1	dbcorrdb__POLR2A__ENCSR000BHH_1__m1	3.03	10kb	top10perTarget	0.0329493	1.60336
CEBPB	BCL10	FALSE	1	dbcorrdb__POLR2A__ENCSR000BHH_1__m1	3.03	10kb	top10perTarget	0.0560174	8.02821
CEBPB	BCL2L11	FALSE	1	dbcorrdb__POLR2A__ENCSR000BHH_1__m1	3.03	10kb	top10perTarget	0.0604113	7.61389
CEBPB	BCL3	FALSE	1	dbcorrdb__POLR2A__ENCSR000BHH_1__m1	3.03	10kb	top10perTarget	0.0793536	29.1045
CEBPB	BCL6	FALSE	1	dbcorrdb__POLR2A__ENCSR000BHH_1__m1	3.03	10kb	top10perTarget	0.123876	26.7928
CEBPB	BCLAF1	FALSE	1	dbcorrdb__POLR2A__ENCSR000BHH_1__m1	3.03	10kb	top10perTarget	0.0644191	13.8175
CEBPB	BIRC6	FALSE	1	dbcorrdb__POLR2A__ENCSR000BHH_1__m1	3.03	10kb	top10perTarget	0.0400373	5.66238
CEBPB	BLOC1S2	FALSE	1	dbcorrdb__POLR2A__ENCSR000BHH_1__m1	3.03	10kb	top10perTarget	0.0384663	6.01225
CEBPB	BMP2K	FALSE	1	dbcorrdb__POLR2A__ENCSR000BHH_1__m1	3.03	10kb	top10perTarget	0.0559927	10.454
CEBPB	BNIP3L	FALSE	1	dbcorrdb__POLR2A__ENCSR000BHH_1__m1	3.03	10kb	top10perTarget	0.047638	8.71485
CEBPB	BRD2	FALSE	1	dbcorrdb__POLR2A__ENCSR000BHH_1__m1	3.03	10kb	top10perTarget	0.0517602	6.84427
CEBPB	BTK	FALSE	1	dbcorrdb__POLR2A__ENCSR000BHH_1__m1	3.03	10kb	top10perTarget	0.0304027	3.62542
CEBPB	BZW1	FALSE	1	dbcorrdb__POLR2A__ENCSR000BHH_1__m1	3.03	10kb	top10perTarget	0.0493296	7.54538
CEBPB	C15orf39	FALSE	1	dbcorrdb__POLR2A__ENCSR000BHH_1__m1	3.03	10kb	top10perTarget	0.0551097	8.4048
CEBPB	C16orf72	FALSE	1	dbcorrdb__POLR2A__ENCSR000BHH_1__m1	3.03	10kb	top10perTarget	0.0809743	33.4307
CEBPB	CAPZA1	FALSE	1	dbcorrdb__POLR2A__ENCSR000BHH_1__m1	3.03	10kb	top10perTarget	0.0751396	12.0414
CEBPB	CAPZA2	FALSE	1	dbcorrdb__POLR2A__ENCSR000BHH_1__m1	3.03	10kb	top10perTarget	0.0845109	21.2457
CEBPB	CBX3	FALSE	1	dbcorrdb__POLR2A__ENCSR000BHH_1__m1	3.03	10kb	top10perTarget	0.0612588	19.073
CEBPB	CCNDBP1	FALSE	1	dbcorrdb__POLR2A__ENCSR000BHH_1__m1	3.03	10kb	top10perTarget	0.0546625	8.34441
CEBPB	CCNG2	FALSE	1	dbcorrdb__POLR2A__ENCSR000BHH_1__m1	3.03	10kb	top10perTarget	0.0432073	8.13648
CEBPB	CCNL1	FALSE	1	dbcorrdb__POLR2A__ENCSR000BHH_1__m1	3.03	10kb	top10perTarget	0.101493	37.5567
CEBPB	CD2BP2	FALSE	1	dbcorrdb__POLR2A__ENCSR000BHH_1__m1	3.03	10kb	top10perTarget	0.0332131	3.48546
CEBPB	CDC123	FALSE	1	dbcorrdb__POLR2A__ENCSR000BHH_1__m1	3.03	10kb	top10perTarget	0.0462984	8.63378
CEBPB	CDC42EP3	FALSE	1	dbcorrdb__POLR2A__ENCSR000BHH_1__m1	3.03	10kb	top10perTarget	0.079991	21.2521
CEBPB	CDC42SE1	FALSE	1	dbcorrdb__POLR2A__ENCSR000BHH_1__m1	3.03	10kb	top10perTarget	0.105828	24.4821
CEBPB	CDK12	FALSE	1	dbcorrdb__POLR2A__ENCSR000BHH_1__m1	3.03	10kb	top10perTarget	0.0399604	3.29771
CEBPB	CDK13	FALSE	1	dbcorrdb__POLR2A__ENCSR000BHH_1__m1	3.03	10kb	top10perTarget	0.0531995	6.84381
CEBPB	CELF1	FALSE	1	dbcorrdb__POLR2A__ENCSR000BHH_1__m1	3.03	10kb	top10perTarget	0.0332192	8.668
CEBPB	CELF2	FALSE	1	dbcorrdb__POLR2A__ENCSR000BHH_1__m1	3.03	10kb	top10perTarget	0.123046	47.4013
CEBPB	CEP170	FALSE	1	dbcorrdb__POLR2A__ENCSR000BHH_1__m1	3.03	10kb	top10perTarget	0.0341191	3.21452
CEBPB	CEP63	FALSE	1	dbcorrdb__POLR2A__ENCSR000BHH_1__m1	3.03	10kb	top10perTarget	0.0595843	11.425
CEBPB	CFL1	FALSE	1	dbcorrdb__POLR2A__ENCSR000BHH_1__m1	3.03	10kb	top10perTarget	0.0944245	27.9892
CEBPB	CFLAR	FALSE	1	dbcorrdb__POLR2A__ENCSR000BHH_1__m1	3.03	10kb	top10perTarget	0.155286	38.8086
CEBPB	CGGBP1	FALSE	1	dbcorrdb__POLR2A__ENCSR000BHH_1__m1	3.03	10kb	top10perTarget	0.0306679	5.42973
CEBPB	CHD2	FALSE	1	dbcorrdb__POLR2A__ENCSR000BHH_1__m1	3.03	10kb	top10perTarget	0.0602098	12.2665
CEBPB	CHIC2	FALSE	1	dbcorrdb__POLR2A__ENCSR000BHH_1__m1	3.03	10kb	top10perTarget	0.0569049	12.1149
CEBPB	CHMP2A	FALSE	1	dbcorrdb__POLR2A__ENCSR000BHH_1__m1	3.03	10kb	top10perTarget	0.0651529	11.4691
CEBPB	CHURC1	FALSE	1	dbcorrdb__POLR2A__ENCSR000BHH_1__m1	3.03	10kb	top10perTarget	0.0495307	13.701
CEBPB	CIRBP	FALSE	1	dbcorrdb__POLR2A__ENCSR000BHH_1__m1	3.03	10kb	top10perTarget	0.0303144	1.79116
CEBPB	CLK3	FALSE	1	dbcorrdb__POLR2A__ENCSR000BHH_1__m1	3.03	10kb	top10perTarget	0.0339825	6.707
CEBPB	CNBP	FALSE	1	dbcorrdb__POLR2A__ENCSR000BHH_1__m1	3.03	10kb	top10perTarget	0.0809361	28.3791
CEBPB	CNOT3	FALSE	1	dbcorrdb__POLR2A__ENCSR000BHH_1__m1	3.03	10kb	top10perTarget	0.0339535	1.94887
CEBPB	COPB1	FALSE	1	dbcorrdb__POLR2A__ENCSR000BHH_1__m1	3.03	10kb	top10perTarget	0.0444597	4.61574
CEBPB	COQ10B	FALSE	1	dbcorrdb__POLR2A__ENCSR000BHH_1__m1	3.03	10kb	top10perTarget	0.0523285	9.59899
CEBPB	COX4I1	FALSE	1	dbcorrdb__POLR2A__ENCSR000BHH_1__m1	3.03	10kb	top10perTarget	0.0390297	5.52601
CEBPB	CPEB4	FALSE	1	dbcorrdb__POLR2A__ENCSR000BHH_1__m1	3.03	10kb	top10perTarget	0.105246	47.5067
CEBPB	CREB1	FALSE	1	dbcorrdb__POLR2A__ENCSR000BHH_1__m1	3.03	10kb	top10perTarget	0.0500234	8.81587
CEBPB	CREB5	FALSE	1	dbcorrdb__POLR2A__ENCSR000BHH_1__m1	3.03	10kb	top10perTarget	0.125815	41.0535
CEBPB	CRK	FALSE	1	dbcorrdb__POLR2A__ENCSR000BHH_1__m1	3.03	10kb	top10perTarget	0.0686883	18.3279
CEBPB	CSGALNACT1	FALSE	1	dbcorrdb__POLR2A__ENCSR000BHH_1__m1	3.03	10kb	top10perTarget	0.0355978	2.56946
CEBPB	CSK	FALSE	1	dbcorrdb__POLR2A__ENCSR000BHH_1__m1	3.03	10kb	top10perTarget	0.0679666	15.9676
CEBPB	CSNK1A1	FALSE	1	dbcorrdb__POLR2A__ENCSR000BHH_1__m1	3.03	10kb	top10perTarget	0.0665804	18.951
CEBPB	CSNK1D	FALSE	1	dbcorrdb__POLR2A__ENCSR000BHH_1__m1	3.03	10kb	top10perTarget	0.0777812	18.1959
CEBPB	CSNK1G2	FALSE	1	dbcorrdb__POLR2A__ENCSR000BHH_1__m1	3.03	10kb	top10perTarget	0.0517877	5.86868
CEBPB	CSRNP1	FALSE	1	dbcorrdb__POLR2A__ENCSR000BHH_1__m1	3.03	10kb	top10perTarget	0.063382	16.4503
CEBPB	CTBP2	FALSE	1	dbcorrdb__POLR2A__ENCSR000BHH_1__m1	3.03	10kb	top10perTarget	0.0546209	7.98107
CEBPB	CTNNA1	FALSE	1	dbcorrdb__POLR2A__ENCSR000BHH_1__m1	3.03	10kb	top10perTarget	0.0463867	5.89364
CEBPB	CWC15	FALSE	1	dbcorrdb__POLR2A__ENCSR000BHH_1__m1	3.03	10kb	top10perTarget	0.0302683	2.50478
CEBPB	CYB5R4	FALSE	1	dbcorrdb__POLR2A__ENCSR000BHH_1__m1	3.03	10kb	top10perTarget	0.0611674	15.9218
CEBPB	DCAF12	FALSE	1	dbcorrdb__POLR2A__ENCSR000BHH_1__m1	3.03	10kb	top10perTarget	0.0382531	5.38476
CEBPB	DCP2	FALSE	1	dbcorrdb__POLR2A__ENCSR000BHH_1__m1	3.03	10kb	top10perTarget	0.0756555	15.8963
CEBPB	DDX21	FALSE	1	dbcorrdb__POLR2A__ENCSR000BHH_1__m1	3.03	10kb	top10perTarget	0.0574684	8.03338
CEBPB	DDX5	FALSE	1	dbcorrdb__POLR2A__ENCSR000BHH_1__m1	3.03	10kb	top10perTarget	0.125994	49.6354
CEBPB	DEDD2	FALSE	1	dbcorrdb__POLR2A__ENCSR000BHH_1__m1	3.03	10kb	top10perTarget	0.0525117	7.81289
CEBPB	DENND3	FALSE	1	dbcorrdb__POLR2A__ENCSR000BHH_1__m1	3.03	10kb	top10perTarget	0.0820077	12.7038
CEBPB	DHX40	FALSE	1	dbcorrdb__POLR2A__ENCSR000BHH_1__m1	3.03	10kb	top10perTarget	0.0334576	2.78782
CEBPB	DICER1	FALSE	1	dbcorrdb__POLR2A__ENCSR000BHH_1__m1	3.03	10kb	top10perTarget	0.074852	28.0283
CEBPB	DLEU2	FALSE	1	dbcorrdb__POLR2A__ENCSR000BHH_1__m1	3.03	10kb	top10perTarget	0.0615731	6.26048
CEBPB	DNAJA1	FALSE	1	dbcorrdb__POLR2A__ENCSR000BHH_1__m1	3.03	10kb	top10perTarget	0.0503983	9.36853
CEBPB	DNAJB14	FALSE	1	dbcorrdb__POLR2A__ENCSR000BHH_1__m1	3.03	10kb	top10perTarget	0.0537964	5.81115
CEBPB	DNAJB6	FALSE	1	dbcorrdb__POLR2A__ENCSR000BHH_1__m1	3.03	10kb	top10perTarget	0.0596389	19.07
CEBPB	DOCK5	FALSE	1	dbcorrdb__POLR2A__ENCSR000BHH_1__m1	3.03	10kb	top10perTarget	0.0982569	24.4546
CEBPB	DYNC1LI1	FALSE	1	dbcorrdb__POLR2A__ENCSR000BHH_1__m1	3.03	10kb	top10perTarget	0.0559593	8.27128
CEBPB	DYRK1A	FALSE	1	dbcorrdb__POLR2A__ENCSR000BHH_1__m1	3.03	10kb	top10perTarget	0.0596265	10.7263
CEBPB	E2F3	FALSE	1	dbcorrdb__POLR2A__ENCSR000BHH_1__m1	3.03	10kb	top10perTarget	0.0555865	9.24394
CEBPB	ECE1	FALSE	1	dbcorrdb__POLR2A__ENCSR000BHH_1__m1	3.03	10kb	top10perTarget	0.0642374	11.4257
CEBPB	EEF1D	FALSE	1	dbcorrdb__POLR2A__ENCSR000BHH_1__m1	3.03	10kb	top10perTarget	0.0517645	12.8735
CEBPB	EFHD2	FALSE	1	dbcorrdb__POLR2A__ENCSR000BHH_1__m1	3.03	10kb	top10perTarget	0.117269	32.0887
CEBPB	EGLN1	FALSE	1	dbcorrdb__POLR2A__ENCSR000BHH_1__m1	3.03	10kb	top10perTarget	0.101572	24.6265
CEBPB	EGR3	FALSE	1	dbcorrdb__POLR2A__ENCSR000BHH_1__m1	3.03	10kb	top10perTarget	0.0585753	17.1336
CEBPB	EIF1	FALSE	1	dbcorrdb__POLR2A__ENCSR000BHH_1__m1	3.03	10kb	top10perTarget	0.128262	29.1646
CEBPB	EIF4A2	FALSE	1	dbcorrdb__POLR2A__ENCSR000BHH_1__m1	3.03	10kb	top10perTarget	0.0475784	6.32272
CEBPB	ELF2	FALSE	1	dbcorrdb__POLR2A__ENCSR000BHH_1__m1	3.03	10kb	top10perTarget	0.0810401	15.5469
CEBPB	ELOVL5	FALSE	1	dbcorrdb__POLR2A__ENCSR000BHH_1__m1	3.03	10kb	top10perTarget	0.0841553	23.2698
CEBPB	ETF1	FALSE	1	dbcorrdb__POLR2A__ENCSR000BHH_1__m1	3.03	10kb	top10perTarget	0.036993	6.15109
CEBPB	ETV3	FALSE	1	dbcorrdb__POLR2A__ENCSR000BHH_1__m1	3.03	10kb	top10perTarget	0.0307166	1.63967
CEBPB	EXOC7	FALSE	1	dbcorrdb__POLR2A__ENCSR000BHH_1__m1	3.03	10kb	top10perTarget	0.0339985	5.18918
CEBPB	EXOC8	FALSE	1	dbcorrdb__POLR2A__ENCSR000BHH_1__m1	3.03	10kb	top10perTarget	0.0328764	3.53488
CEBPB	F2RL1	FALSE	1	dbcorrdb__POLR2A__ENCSR000BHH_1__m1	3.03	10kb	top10perTarget	0.0436172	4.10216
CEBPB	FAM192A	FALSE	1	dbcorrdb__POLR2A__ENCSR000BHH_1__m1	3.03	10kb	top10perTarget	0.0374328	2.99247
CEBPB	FAM49B	FALSE	1	dbcorrdb__POLR2A__ENCSR000BHH_1__m1	3.03	10kb	top10perTarget	0.117201	44.9096
CEBPB	FBXO11	FALSE	1	dbcorrdb__POLR2A__ENCSR000BHH_1__m1	3.03	10kb	top10perTarget	0.0528632	11.5488
CEBPB	FCHO2	FALSE	1	dbcorrdb__POLR2A__ENCSR000BHH_1__m1	3.03	10kb	top10perTarget	0.0481073	5.49509
CEBPB	FGR	FALSE	1	dbcorrdb__POLR2A__ENCSR000BHH_1__m1	3.03	10kb	top10perTarget	0.0813682	15.8693
CEBPB	FLOT2	FALSE	1	dbcorrdb__POLR2A__ENCSR000BHH_1__m1	3.03	10kb	top10perTarget	0.0964658	14.5227
CEBPB	FMNL1	FALSE	1	dbcorrdb__POLR2A__ENCSR000BHH_1__m1	3.03	10kb	top10perTarget	0.100033	25.8479
CEBPB	FOS	FALSE	1	dbcorrdb__POLR2A__ENCSR000BHH_1__m1	3.03	10kb	top10perTarget	0.1476	23.5518
CEBPB	FOSL2	FALSE	1	dbcorrdb__POLR2A__ENCSR000BHH_1__m1	3.03	10kb	top10perTarget	0.0736878	22.6026
CEBPB	FOXO3	FALSE	1	dbcorrdb__POLR2A__ENCSR000BHH_1__m1	3.03	10kb	top10perTarget	0.0704339	12.5088
CEBPB	FOXP1	FALSE	1	dbcorrdb__POLR2A__ENCSR000BHH_1__m1	3.03	10kb	top10perTarget	0.0582045	10.6801
CEBPB	GABARAPL2	FALSE	1	dbcorrdb__POLR2A__ENCSR000BHH_1__m1	3.03	10kb	top10perTarget	0.0581261	23.5307
CEBPB	GALNT7	FALSE	1	dbcorrdb__POLR2A__ENCSR000BHH_1__m1	3.03	10kb	top10perTarget	0.0387545	5.48973
CEBPB	GAPVD1	FALSE	1	dbcorrdb__POLR2A__ENCSR000BHH_1__m1	3.03	10kb	top10perTarget	0.0342927	4.45337
CEBPB	GATAD2A	FALSE	1	dbcorrdb__POLR2A__ENCSR000BHH_1__m1	3.03	10kb	top10perTarget	0.0470635	8.07507
CEBPB	GATAD2B	FALSE	1	dbcorrdb__POLR2A__ENCSR000BHH_1__m1	3.03	10kb	top10perTarget	0.0430148	7.25758
CEBPB	GCA	FALSE	1	dbcorrdb__POLR2A__ENCSR000BHH_1__m1	3.03	10kb	top10perTarget	0.162682	44.776
CEBPB	GCC2	FALSE	1	dbcorrdb__POLR2A__ENCSR000BHH_1__m1	3.03	10kb	top10perTarget	0.0409289	4.3748
CEBPB	GGNBP2	FALSE	1	dbcorrdb__POLR2A__ENCSR000BHH_1__m1	3.03	10kb	top10perTarget	0.0525737	10.182
CEBPB	GIGYF2	FALSE	1	dbcorrdb__POLR2A__ENCSR000BHH_1__m1	3.03	10kb	top10perTarget	0.0412859	7.25258
CEBPB	GIT2	FALSE	1	dbcorrdb__POLR2A__ENCSR000BHH_1__m1	3.03	10kb	top10perTarget	0.0512838	7.72623
CEBPB	GMCL1	FALSE	1	dbcorrdb__POLR2A__ENCSR000BHH_1__m1	3.03	10kb	top10perTarget	0.0461619	9.19712
CEBPB	GNAI2	FALSE	1	dbcorrdb__POLR2A__ENCSR000BHH_1__m1	3.03	10kb	top10perTarget	0.115069	25.374
CEBPB	GNAI3	FALSE	1	dbcorrdb__POLR2A__ENCSR000BHH_1__m1	3.03	10kb	top10perTarget	0.0881874	29.9898
CEBPB	GNB1	FALSE	1	dbcorrdb__POLR2A__ENCSR000BHH_1__m1	3.03	10kb	top10perTarget	0.0724378	10.2752
CEBPB	GNB2	FALSE	1	dbcorrdb__POLR2A__ENCSR000BHH_1__m1	3.03	10kb	top10perTarget	0.117915	29.6419
CEBPB	GNG5	FALSE	1	dbcorrdb__POLR2A__ENCSR000BHH_1__m1	3.03	10kb	top10perTarget	0.0940105	37.0495
CEBPB	GPBP1	FALSE	1	dbcorrdb__POLR2A__ENCSR000BHH_1__m1	3.03	10kb	top10perTarget	0.0531511	9.25234
CEBPB	GPR155	FALSE	1	dbcorrdb__POLR2A__ENCSR000BHH_1__m1	3.03	10kb	top10perTarget	0.0595693	16.6345
CEBPB	GRB2	FALSE	1	dbcorrdb__POLR2A__ENCSR000BHH_1__m1	3.03	10kb	top10perTarget	0.100317	25.1944
CEBPB	GSK3B	FALSE	1	dbcorrdb__POLR2A__ENCSR000BHH_1__m1	3.03	10kb	top10perTarget	0.0549535	7.5553
CEBPB	GTF2A1	FALSE	1	dbcorrdb__POLR2A__ENCSR000BHH_1__m1	3.03	10kb	top10perTarget	0.0374482	6.03609
CEBPB	H3F3B	FALSE	1	dbcorrdb__POLR2A__ENCSR000BHH_1__m1	3.03	10kb	top10perTarget	0.221551	104.893
CEBPB	HADHA	FALSE	1	dbcorrdb__POLR2A__ENCSR000BHH_1__m1	3.03	10kb	top10perTarget	0.0485923	5.14475
CEBPB	HAUS4	FALSE	1	dbcorrdb__POLR2A__ENCSR000BHH_1__m1	3.03	10kb	top10perTarget	0.0530604	10.6211
CEBPB	HBP1	FALSE	1	dbcorrdb__POLR2A__ENCSR000BHH_1__m1	3.03	10kb	top10perTarget	0.038599	7.20885
CEBPB	HDAC7	FALSE	1	dbcorrdb__POLR2A__ENCSR000BHH_1__m1	3.03	10kb	top10perTarget	0.04477	5.84324
CEBPB	HERC4	FALSE	1	dbcorrdb__POLR2A__ENCSR000BHH_1__m1	3.03	10kb	top10perTarget	0.0471351	10.9841
CEBPB	HEXIM1	FALSE	1	dbcorrdb__POLR2A__ENCSR000BHH_1__m1	3.03	10kb	top10perTarget	0.0328317	3.89903
CEBPB	HIPK1	FALSE	1	dbcorrdb__POLR2A__ENCSR000BHH_1__m1	3.03	10kb	top10perTarget	0.0475105	9.42002
CEBPB	HIPK3	FALSE	1	dbcorrdb__POLR2A__ENCSR000BHH_1__m1	3.03	10kb	top10perTarget	0.0772494	13.2095
CEBPB	HLA-A	FALSE	1	dbcorrdb__POLR2A__ENCSR000BHH_1__m1	3.03	10kb	top10perTarget	0.123767	22.3389
CEBPB	HMGB1	FALSE	1	dbcorrdb__POLR2A__ENCSR000BHH_1__m1	3.03	10kb	top10perTarget	0.0660224	11.5064
CEBPB	HNRNPC	FALSE	1	dbcorrdb__POLR2A__ENCSR000BHH_1__m1	3.03	10kb	top10perTarget	0.0858128	33.5832
CEBPB	HNRNPF	FALSE	1	dbcorrdb__POLR2A__ENCSR000BHH_1__m1	3.03	10kb	top10perTarget	0.0436138	10.0753
CEBPB	HNRNPH3	FALSE	1	dbcorrdb__POLR2A__ENCSR000BHH_1__m1	3.03	10kb	top10perTarget	0.0469132	6.50189
CEBPB	HNRNPK	FALSE	1	dbcorrdb__POLR2A__ENCSR000BHH_1__m1	3.03	10kb	top10perTarget	0.0907653	28.3491
CEBPB	HNRNPL	FALSE	1	dbcorrdb__POLR2A__ENCSR000BHH_1__m1	3.03	10kb	top10perTarget	0.0354299	6.58192
CEBPB	HNRNPU	FALSE	1	dbcorrdb__POLR2A__ENCSR000BHH_1__m1	3.03	10kb	top10perTarget	0.0743059	15.5172
CEBPB	HNRNPUL1	FALSE	1	dbcorrdb__POLR2A__ENCSR000BHH_1__m1	3.03	10kb	top10perTarget	0.0301889	5.1458
CEBPB	HRH2	FALSE	1	dbcorrdb__POLR2A__ENCSR000BHH_1__m1	3.03	10kb	top10perTarget	0.129443	40.8342
CEBPB	HSBP1	FALSE	1	dbcorrdb__POLR2A__ENCSR000BHH_1__m1	3.03	10kb	top10perTarget	0.0479628	12.8001
CEBPB	IDI1	FALSE	1	dbcorrdb__POLR2A__ENCSR000BHH_1__m1	3.03	10kb	top10perTarget	0.0559155	19.3872
CEBPB	IER2	FALSE	1	dbcorrdb__POLR2A__ENCSR000BHH_1__m1	3.03	10kb	top10perTarget	0.149594	24.5823
CEBPB	IGF1R	FALSE	1	dbcorrdb__POLR2A__ENCSR000BHH_1__m1	3.03	10kb	top10perTarget	0.0678173	12.6749
CEBPB	IKZF1	FALSE	1	dbcorrdb__POLR2A__ENCSR000BHH_1__m1	3.03	10kb	top10perTarget	0.0721556	19.4191
CEBPB	IL6R	FALSE	1	dbcorrdb__POLR2A__ENCSR000BHH_1__m1	3.03	10kb	top10perTarget	0.114663	18.4501
CEBPB	ING3	FALSE	1	dbcorrdb__POLR2A__ENCSR000BHH_1__m1	3.03	10kb	top10perTarget	0.0339745	0.946018
CEBPB	INO80D	FALSE	1	dbcorrdb__POLR2A__ENCSR000BHH_1__m1	3.03	10kb	top10perTarget	0.0324557	4.80279
CEBPB	INTS6	FALSE	1	dbcorrdb__POLR2A__ENCSR000BHH_1__m1	3.03	10kb	top10perTarget	0.0585239	6.44069
CEBPB	IPMK	FALSE	1	dbcorrdb__POLR2A__ENCSR000BHH_1__m1	3.03	10kb	top10perTarget	0.0739153	18.0594
CEBPB	IQGAP1	FALSE	1	dbcorrdb__POLR2A__ENCSR000BHH_1__m1	3.03	10kb	top10perTarget	0.162733	52.7077
CEBPB	IRF2	FALSE	1	dbcorrdb__POLR2A__ENCSR000BHH_1__m1	3.03	10kb	top10perTarget	0.0630582	11.6214
CEBPB	ITGB2	FALSE	1	dbcorrdb__POLR2A__ENCSR000BHH_1__m1	3.03	10kb	top10perTarget	0.0884312	16.3969
CEBPB	ITPRIP	FALSE	1	dbcorrdb__POLR2A__ENCSR000BHH_1__m1	3.03	10kb	top10perTarget	0.051245	8.19484
CEBPB	IVNS1ABP	FALSE	1	dbcorrdb__POLR2A__ENCSR000BHH_1__m1	3.03	10kb	top10perTarget	0.0731503	10.5306
CEBPB	JARID2	FALSE	1	dbcorrdb__POLR2A__ENCSR000BHH_1__m1	3.03	10kb	top10perTarget	0.0554794	9.24769
CEBPB	JUNB	FALSE	1	dbcorrdb__POLR2A__ENCSR000BHH_1__m1	3.03	10kb	top10perTarget	0.228917	88.5676
CEBPB	KDM2A	FALSE	1	dbcorrdb__POLR2A__ENCSR000BHH_1__m1	3.03	10kb	top10perTarget	0.0855528	32.2336
CEBPB	KDM5B	FALSE	1	dbcorrdb__POLR2A__ENCSR000BHH_1__m1	3.03	10kb	top10perTarget	0.0541569	15.954
CEBPB	KDM5C	FALSE	1	dbcorrdb__POLR2A__ENCSR000BHH_1__m1	3.03	10kb	top10perTarget	0.0342215	2.23513
CEBPB	KDM6B	FALSE	1	dbcorrdb__POLR2A__ENCSR000BHH_1__m1	3.03	10kb	top10perTarget	0.13735	32.8424
CEBPB	KIAA0040	FALSE	1	dbcorrdb__POLR2A__ENCSR000BHH_1__m1	3.03	10kb	top10perTarget	0.0703949	11.4931
CEBPB	KIAA0232	FALSE	1	dbcorrdb__POLR2A__ENCSR000BHH_1__m1	3.03	10kb	top10perTarget	0.0563568	14.3108
CEBPB	KIF5B	FALSE	1	dbcorrdb__POLR2A__ENCSR000BHH_1__m1	3.03	10kb	top10perTarget	0.0573531	6.8248
CEBPB	KLF3	FALSE	1	dbcorrdb__POLR2A__ENCSR000BHH_1__m1	3.03	10kb	top10perTarget	0.0704932	14.4616
CEBPB	KLF7	FALSE	1	dbcorrdb__POLR2A__ENCSR000BHH_1__m1	3.03	10kb	top10perTarget	0.0703958	14.7179
CEBPB	KLHL2	FALSE	1	dbcorrdb__POLR2A__ENCSR000BHH_1__m1	3.03	10kb	top10perTarget	0.0745166	26.1566
CEBPB	KRCC1	FALSE	1	dbcorrdb__POLR2A__ENCSR000BHH_1__m1	3.03	10kb	top10perTarget	0.0453108	5.041
CEBPB	LAPTM5	FALSE	1	dbcorrdb__POLR2A__ENCSR000BHH_1__m1	3.03	10kb	top10perTarget	0.119167	26.0051
CEBPB	LASP1	FALSE	1	dbcorrdb__POLR2A__ENCSR000BHH_1__m1	3.03	10kb	top10perTarget	0.0638087	18.503
CEBPB	LATS2	FALSE	1	dbcorrdb__POLR2A__ENCSR000BHH_1__m1	3.03	10kb	top10perTarget	0.0300284	6.8979
CEBPB	LIMD2	FALSE	1	dbcorrdb__POLR2A__ENCSR000BHH_1__m1	3.03	10kb	top10perTarget	0.0738823	14.9554
CEBPB	LITAF	FALSE	1	dbcorrdb__POLR2A__ENCSR000BHH_1__m1	3.03	10kb	top10perTarget	0.216508	72.4694
CEBPB	LMO2	FALSE	1	dbcorrdb__POLR2A__ENCSR000BHH_1__m1	3.03	10kb	top10perTarget	0.0313701	3.5917
CEBPB	LPP	FALSE	1	dbcorrdb__POLR2A__ENCSR000BHH_1__m1	3.03	10kb	top10perTarget	0.0495519	6.14916
CEBPB	LRRFIP1	FALSE	1	dbcorrdb__POLR2A__ENCSR000BHH_1__m1	3.03	10kb	top10perTarget	0.116934	26.6449
CEBPB	MAN1A1	FALSE	1	dbcorrdb__POLR2A__ENCSR000BHH_1__m1	3.03	10kb	top10perTarget	0.0556018	14.3815
CEBPB	MAP1LC3B	FALSE	1	dbcorrdb__POLR2A__ENCSR000BHH_1__m1	3.03	10kb	top10perTarget	0.0655616	15.0338
CEBPB	MAP2K7	FALSE	1	dbcorrdb__POLR2A__ENCSR000BHH_1__m1	3.03	10kb	top10perTarget	0.0411847	7.9102
CEBPB	MAP3K1	FALSE	1	dbcorrdb__POLR2A__ENCSR000BHH_1__m1	3.03	10kb	top10perTarget	0.0582622	12.5444
CEBPB	MAP3K11	FALSE	1	dbcorrdb__POLR2A__ENCSR000BHH_1__m1	3.03	10kb	top10perTarget	0.0598627	10.4877
CEBPB	MAP3K3	FALSE	1	dbcorrdb__POLR2A__ENCSR000BHH_1__m1	3.03	10kb	top10perTarget	0.0646452	8.82253
CEBPB	MAP3K8	FALSE	1	dbcorrdb__POLR2A__ENCSR000BHH_1__m1	3.03	10kb	top10perTarget	0.0402293	6.89784
CEBPB	MAP7D1	FALSE	1	dbcorrdb__POLR2A__ENCSR000BHH_1__m1	3.03	10kb	top10perTarget	0.0410303	5.59171
CEBPB	MARK2	FALSE	1	dbcorrdb__POLR2A__ENCSR000BHH_1__m1	3.03	10kb	top10perTarget	0.0787931	18.2944
CEBPB	MAT2B	FALSE	1	dbcorrdb__POLR2A__ENCSR000BHH_1__m1	3.03	10kb	top10perTarget	0.0373074	4.46881
CEBPB	MBD6	FALSE	1	dbcorrdb__POLR2A__ENCSR000BHH_1__m1	3.03	10kb	top10perTarget	0.0530048	16.9161
CEBPB	MBNL1	FALSE	1	dbcorrdb__POLR2A__ENCSR000BHH_1__m1	3.03	10kb	top10perTarget	0.0605012	10.89
CEBPB	MBOAT2	FALSE	1	dbcorrdb__POLR2A__ENCSR000BHH_1__m1	3.03	10kb	top10perTarget	0.0512072	8.18247
CEBPB	MBP	FALSE	1	dbcorrdb__POLR2A__ENCSR000BHH_1__m1	3.03	10kb	top10perTarget	0.107319	27.368
CEBPB	MDM4	FALSE	1	dbcorrdb__POLR2A__ENCSR000BHH_1__m1	3.03	10kb	top10perTarget	0.0546204	8.0475
CEBPB	MED11	FALSE	1	dbcorrdb__POLR2A__ENCSR000BHH_1__m1	3.03	10kb	top10perTarget	0.0551475	7.9341
CEBPB	MED25	FALSE	1	dbcorrdb__POLR2A__ENCSR000BHH_1__m1	3.03	10kb	top10perTarget	0.0375315	12.1174
CEBPB	METRNL	FALSE	1	dbcorrdb__POLR2A__ENCSR000BHH_1__m1	3.03	10kb	top10perTarget	0.0518933	8.62033
CEBPB	MGAT1	FALSE	1	dbcorrdb__POLR2A__ENCSR000BHH_1__m1	3.03	10kb	top10perTarget	0.039508	4.08826
CEBPB	MID1IP1	FALSE	1	dbcorrdb__POLR2A__ENCSR000BHH_1__m1	3.03	10kb	top10perTarget	0.0526298	7.38102
CEBPB	MIDN	FALSE	1	dbcorrdb__POLR2A__ENCSR000BHH_1__m1	3.03	10kb	top10perTarget	0.143461	52.7283
CEBPB	MIER1	FALSE	1	dbcorrdb__POLR2A__ENCSR000BHH_1__m1	3.03	10kb	top10perTarget	0.0611992	19.3233
CEBPB	MKNK1	FALSE	1	dbcorrdb__POLR2A__ENCSR000BHH_1__m1	3.03	10kb	top10perTarget	0.0592905	11.3065
CEBPB	MLF2	FALSE	1	dbcorrdb__POLR2A__ENCSR000BHH_1__m1	3.03	10kb	top10perTarget	0.0323686	7.08513
CEBPB	MLLT1	FALSE	1	dbcorrdb__POLR2A__ENCSR000BHH_1__m1	3.03	10kb	top10perTarget	0.0416718	5.41172
CEBPB	MLX	FALSE	1	dbcorrdb__POLR2A__ENCSR000BHH_1__m1	3.03	10kb	top10perTarget	0.0362548	5.06928
CEBPB	MMP25	FALSE	1	dbcorrdb__POLR2A__ENCSR000BHH_1__m1	3.03	10kb	top10perTarget	0.128325	47.2543
CEBPB	MNT	FALSE	1	dbcorrdb__POLR2A__ENCSR000BHH_1__m1	3.03	10kb	top10perTarget	0.0510698	12.6803
CEBPB	MORC3	FALSE	1	dbcorrdb__POLR2A__ENCSR000BHH_1__m1	3.03	10kb	top10perTarget	0.0444553	5.09685
CEBPB	MSL1	FALSE	1	dbcorrdb__POLR2A__ENCSR000BHH_1__m1	3.03	10kb	top10perTarget	0.117646	38.2597
CEBPB	MSL2	FALSE	1	dbcorrdb__POLR2A__ENCSR000BHH_1__m1	3.03	10kb	top10perTarget	0.0417359	14.0543
CEBPB	MYL12B	FALSE	1	dbcorrdb__POLR2A__ENCSR000BHH_1__m1	3.03	10kb	top10perTarget	0.0853266	18.7715
CEBPB	MYO9B	FALSE	1	dbcorrdb__POLR2A__ENCSR000BHH_1__m1	3.03	10kb	top10perTarget	0.0540379	8.79505
CEBPB	NARF	FALSE	1	dbcorrdb__POLR2A__ENCSR000BHH_1__m1	3.03	10kb	top10perTarget	0.0747372	28.9648
CEBPB	NCOA2	FALSE	1	dbcorrdb__POLR2A__ENCSR000BHH_1__m1	3.03	10kb	top10perTarget	0.0617628	13.2029
CEBPB	NDUFB4	FALSE	1	dbcorrdb__POLR2A__ENCSR000BHH_1__m1	3.03	10kb	top10perTarget	0.0303329	3.1373
CEBPB	NECAP1	FALSE	1	dbcorrdb__POLR2A__ENCSR000BHH_1__m1	3.03	10kb	top10perTarget	0.0417635	2.77757
CEBPB	NEDD9	FALSE	1	dbcorrdb__POLR2A__ENCSR000BHH_1__m1	3.03	10kb	top10perTarget	0.055791	7.19631
CEBPB	NEK7	FALSE	1	dbcorrdb__POLR2A__ENCSR000BHH_1__m1	3.03	10kb	top10perTarget	0.0490596	9.36894
CEBPB	NFAT5	FALSE	1	dbcorrdb__POLR2A__ENCSR000BHH_1__m1	3.03	10kb	top10perTarget	0.0550524	7.40721
CEBPB	NFE2L2	FALSE	1	dbcorrdb__POLR2A__ENCSR000BHH_1__m1	3.03	10kb	top10perTarget	0.0847881	15.3091
CEBPB	NINJ1	FALSE	1	dbcorrdb__POLR2A__ENCSR000BHH_1__m1	3.03	10kb	top10perTarget	0.0690442	14.8931
CEBPB	NIPBL	FALSE	1	dbcorrdb__POLR2A__ENCSR000BHH_1__m1	3.03	10kb	top10perTarget	0.0822562	19.6404
CEBPB	NOTCH1	FALSE	1	dbcorrdb__POLR2A__ENCSR000BHH_1__m1	3.03	10kb	top10perTarget	0.10073	39.7573
CEBPB	NR1H2	FALSE	1	dbcorrdb__POLR2A__ENCSR000BHH_1__m1	3.03	10kb	top10perTarget	0.0355427	3.8874
CEBPB	NR3C1	FALSE	1	dbcorrdb__POLR2A__ENCSR000BHH_1__m1	3.03	10kb	top10perTarget	0.072884	13.2783
CEBPB	NUDT5	FALSE	1	dbcorrdb__POLR2A__ENCSR000BHH_1__m1	3.03	10kb	top10perTarget	0.0415816	10.7954
CEBPB	NUP98	FALSE	1	dbcorrdb__POLR2A__ENCSR000BHH_1__m1	3.03	10kb	top10perTarget	0.0447825	6.34184
CEBPB	OSBPL2	FALSE	1	dbcorrdb__POLR2A__ENCSR000BHH_1__m1	3.03	10kb	top10perTarget	0.0629681	15.9346
CEBPB	OSTM1	FALSE	1	dbcorrdb__POLR2A__ENCSR000BHH_1__m1	3.03	10kb	top10perTarget	0.040865	3.00696
CEBPB	OTUD5	FALSE	1	dbcorrdb__POLR2A__ENCSR000BHH_1__m1	3.03	10kb	top10perTarget	0.0453308	3.99018
CEBPB	PABPC1	FALSE	1	dbcorrdb__POLR2A__ENCSR000BHH_1__m1	3.03	10kb	top10perTarget	0.0867819	16.4596
CEBPB	PAFAH1B1	FALSE	1	dbcorrdb__POLR2A__ENCSR000BHH_1__m1	3.03	10kb	top10perTarget	0.05322	7.73104
CEBPB	PAIP2	FALSE	1	dbcorrdb__POLR2A__ENCSR000BHH_1__m1	3.03	10kb	top10perTarget	0.060374	10.5917
CEBPB	PAN3	FALSE	1	dbcorrdb__POLR2A__ENCSR000BHH_1__m1	3.03	10kb	top10perTarget	0.0375785	5.26096
CEBPB	PAPOLA	FALSE	1	dbcorrdb__POLR2A__ENCSR000BHH_1__m1	3.03	10kb	top10perTarget	0.07514	13.7236
CEBPB	PARK7	FALSE	1	dbcorrdb__POLR2A__ENCSR000BHH_1__m1	3.03	10kb	top10perTarget	0.0396794	4.32139
CEBPB	PCBP1	FALSE	1	dbcorrdb__POLR2A__ENCSR000BHH_1__m1	3.03	10kb	top10perTarget	0.124185	35.407
CEBPB	PCYT1A	FALSE	1	dbcorrdb__POLR2A__ENCSR000BHH_1__m1	3.03	10kb	top10perTarget	0.0511116	10.2712
CEBPB	PDCD6	FALSE	1	dbcorrdb__POLR2A__ENCSR000BHH_1__m1	3.03	10kb	top10perTarget	0.0341753	5.67229
CEBPB	PFDN5	FALSE	1	dbcorrdb__POLR2A__ENCSR000BHH_1__m1	3.03	10kb	top10perTarget	0.0372929	5.73627
CEBPB	PFKFB3	FALSE	1	dbcorrdb__POLR2A__ENCSR000BHH_1__m1	3.03	10kb	top10perTarget	0.0737533	23.6078
CEBPB	PGS1	FALSE	1	dbcorrdb__POLR2A__ENCSR000BHH_1__m1	3.03	10kb	top10perTarget	0.0738058	24.2252
CEBPB	PHC2	FALSE	1	dbcorrdb__POLR2A__ENCSR000BHH_1__m1	3.03	10kb	top10perTarget	0.0841867	20.994
CEBPB	PHF20L1	FALSE	1	dbcorrdb__POLR2A__ENCSR000BHH_1__m1	3.03	10kb	top10perTarget	0.0829473	27.894
CEBPB	PHF21A	FALSE	1	dbcorrdb__POLR2A__ENCSR000BHH_1__m1	3.03	10kb	top10perTarget	0.0768825	13.7508
CEBPB	PIAS1	FALSE	1	dbcorrdb__POLR2A__ENCSR000BHH_1__m1	3.03	10kb	top10perTarget	0.067822	16.634
CEBPB	PIK3CA	FALSE	1	dbcorrdb__POLR2A__ENCSR000BHH_1__m1	3.03	10kb	top10perTarget	0.0393394	8.23186
CEBPB	PIK3CD	FALSE	1	dbcorrdb__POLR2A__ENCSR000BHH_1__m1	3.03	10kb	top10perTarget	0.080041	19.1735
CEBPB	PIM3	FALSE	1	dbcorrdb__POLR2A__ENCSR000BHH_1__m1	3.03	10kb	top10perTarget	0.0784017	28.1244
CEBPB	PJA2	FALSE	1	dbcorrdb__POLR2A__ENCSR000BHH_1__m1	3.03	10kb	top10perTarget	0.0910073	20.6549
CEBPB	PLEKHB2	FALSE	1	dbcorrdb__POLR2A__ENCSR000BHH_1__m1	3.03	10kb	top10perTarget	0.043254	4.61836
CEBPB	PLEKHG3	FALSE	1	dbcorrdb__POLR2A__ENCSR000BHH_1__m1	3.03	10kb	top10perTarget	0.0554177	8.12838
CEBPB	PLXDC2	FALSE	1	dbcorrdb__POLR2A__ENCSR000BHH_1__m1	3.03	10kb	top10perTarget	0.054853	19.4246
CEBPB	PLXNC1	FALSE	1	dbcorrdb__POLR2A__ENCSR000BHH_1__m1	3.03	10kb	top10perTarget	0.138495	36.7992
CEBPB	PNPLA8	FALSE	1	dbcorrdb__POLR2A__ENCSR000BHH_1__m1	3.03	10kb	top10perTarget	0.0499389	11.1997
CEBPB	PNRC1	FALSE	1	dbcorrdb__POLR2A__ENCSR000BHH_1__m1	3.03	10kb	top10perTarget	0.175326	61.7083
CEBPB	POLR2A	FALSE	1	dbcorrdb__POLR2A__ENCSR000BHH_1__m1	3.03	10kb	top10perTarget	0.0567661	9.93812
CEBPB	POLR2C	FALSE	1	dbcorrdb__POLR2A__ENCSR000BHH_1__m1	3.03	10kb	top10perTarget	0.0309162	1.91383
CEBPB	PPM1F	FALSE	1	dbcorrdb__POLR2A__ENCSR000BHH_1__m1	3.03	10kb	top10perTarget	0.0773342	16.302
CEBPB	PPP1CB	FALSE	1	dbcorrdb__POLR2A__ENCSR000BHH_1__m1	3.03	10kb	top10perTarget	0.0712038	20.319
CEBPB	PPP1R10	FALSE	1	dbcorrdb__POLR2A__ENCSR000BHH_1__m1	3.03	10kb	top10perTarget	0.0532327	6.49973
CEBPB	PPP1R3B	FALSE	1	dbcorrdb__POLR2A__ENCSR000BHH_1__m1	3.03	10kb	top10perTarget	0.0810938	17.6056
CEBPB	PPP2CA	FALSE	1	dbcorrdb__POLR2A__ENCSR000BHH_1__m1	3.03	10kb	top10perTarget	0.0396884	3.37429
CEBPB	PPP4C	FALSE	1	dbcorrdb__POLR2A__ENCSR000BHH_1__m1	3.03	10kb	top10perTarget	0.0547465	6.18979
CEBPB	PRELID1	FALSE	1	dbcorrdb__POLR2A__ENCSR000BHH_1__m1	3.03	10kb	top10perTarget	0.0951196	37.9246
CEBPB	PRPF4B	FALSE	1	dbcorrdb__POLR2A__ENCSR000BHH_1__m1	3.03	10kb	top10perTarget	0.0315745	2.83493
CEBPB	PSMB3	FALSE	1	dbcorrdb__POLR2A__ENCSR000BHH_1__m1	3.03	10kb	top10perTarget	0.0621606	12.9282
CEBPB	PSMD13	FALSE	1	dbcorrdb__POLR2A__ENCSR000BHH_1__m1	3.03	10kb	top10perTarget	0.0378949	6.75985
CEBPB	PTBP1	FALSE	1	dbcorrdb__POLR2A__ENCSR000BHH_1__m1	3.03	10kb	top10perTarget	0.03893	4.02921
CEBPB	PTPN12	FALSE	1	dbcorrdb__POLR2A__ENCSR000BHH_1__m1	3.03	10kb	top10perTarget	0.08045	23.7848
CEBPB	PTPRC	FALSE	1	dbcorrdb__POLR2A__ENCSR000BHH_1__m1	3.03	10kb	top10perTarget	0.222692	76.8272
CEBPB	PTTG1IP	FALSE	1	dbcorrdb__POLR2A__ENCSR000BHH_1__m1	3.03	10kb	top10perTarget	0.0683537	15.0233
CEBPB	PURB	FALSE	1	dbcorrdb__POLR2A__ENCSR000BHH_1__m1	3.03	10kb	top10perTarget	0.0493575	11.146
CEBPB	PXN	FALSE	1	dbcorrdb__POLR2A__ENCSR000BHH_1__m1	3.03	10kb	top10perTarget	0.074726	15.916
CEBPB	QKI	FALSE	1	dbcorrdb__POLR2A__ENCSR000BHH_1__m1	3.03	10kb	top10perTarget	0.0961984	28.562
CEBPB	RAB10	FALSE	1	dbcorrdb__POLR2A__ENCSR000BHH_1__m1	3.03	10kb	top10perTarget	0.0577869	11.1558
CEBPB	RAB11A	FALSE	1	dbcorrdb__POLR2A__ENCSR000BHH_1__m1	3.03	10kb	top10perTarget	0.0527058	11.6437
CEBPB	RAB14	FALSE	1	dbcorrdb__POLR2A__ENCSR000BHH_1__m1	3.03	10kb	top10perTarget	0.0442782	7.57173
CEBPB	RAB21	FALSE	1	dbcorrdb__POLR2A__ENCSR000BHH_1__m1	3.03	10kb	top10perTarget	0.0592236	16.3481
CEBPB	RAB35	FALSE	1	dbcorrdb__POLR2A__ENCSR000BHH_1__m1	3.03	10kb	top10perTarget	0.041898	9.91096
CEBPB	RAB5A	FALSE	1	dbcorrdb__POLR2A__ENCSR000BHH_1__m1	3.03	10kb	top10perTarget	0.0389097	6.11182
CEBPB	RAB5C	FALSE	1	dbcorrdb__POLR2A__ENCSR000BHH_1__m1	3.03	10kb	top10perTarget	0.0510679	7.37539
CEBPB	RAB8B	FALSE	1	dbcorrdb__POLR2A__ENCSR000BHH_1__m1	3.03	10kb	top10perTarget	0.0531615	12.8492
CEBPB	RAD21	FALSE	1	dbcorrdb__POLR2A__ENCSR000BHH_1__m1	3.03	10kb	top10perTarget	0.0808496	20.612
CEBPB	RALGPS2	FALSE	1	dbcorrdb__POLR2A__ENCSR000BHH_1__m1	3.03	10kb	top10perTarget	0.0383467	7.02184
CEBPB	RAP1A	FALSE	1	dbcorrdb__POLR2A__ENCSR000BHH_1__m1	3.03	10kb	top10perTarget	0.073136	13.7434
CEBPB	RARA	FALSE	1	dbcorrdb__POLR2A__ENCSR000BHH_1__m1	3.03	10kb	top10perTarget	0.0513312	10.025
CEBPB	RB1CC1	FALSE	1	dbcorrdb__POLR2A__ENCSR000BHH_1__m1	3.03	10kb	top10perTarget	0.0676324	13.1284
CEBPB	RBM22	FALSE	1	dbcorrdb__POLR2A__ENCSR000BHH_1__m1	3.03	10kb	top10perTarget	0.0325912	6.21605
CEBPB	RBM23	FALSE	1	dbcorrdb__POLR2A__ENCSR000BHH_1__m1	3.03	10kb	top10perTarget	0.0600217	10.1338
CEBPB	RBM47	FALSE	1	dbcorrdb__POLR2A__ENCSR000BHH_1__m1	3.03	10kb	top10perTarget	0.103522	27.655
CEBPB	RER1	FALSE	1	dbcorrdb__POLR2A__ENCSR000BHH_1__m1	3.03	10kb	top10perTarget	0.0390847	7.59076
CEBPB	RERE	FALSE	1	dbcorrdb__POLR2A__ENCSR000BHH_1__m1	3.03	10kb	top10perTarget	0.0611122	19.3204
CEBPB	RGL2	FALSE	1	dbcorrdb__POLR2A__ENCSR000BHH_1__m1	3.03	10kb	top10perTarget	0.041973	6.28235
CEBPB	RHOG	FALSE	1	dbcorrdb__POLR2A__ENCSR000BHH_1__m1	3.03	10kb	top10perTarget	0.0915269	19.9229
CEBPB	RIOK3	FALSE	1	dbcorrdb__POLR2A__ENCSR000BHH_1__m1	3.03	10kb	top10perTarget	0.0326452	5.88825
CEBPB	RNF10	FALSE	1	dbcorrdb__POLR2A__ENCSR000BHH_1__m1	3.03	10kb	top10perTarget	0.0443266	19.8544
CEBPB	RNF111	FALSE	1	dbcorrdb__POLR2A__ENCSR000BHH_1__m1	3.03	10kb	top10perTarget	0.041281	4.67625
CEBPB	RNF13	FALSE	1	dbcorrdb__POLR2A__ENCSR000BHH_1__m1	3.03	10kb	top10perTarget	0.0761368	15.4584
CEBPB	RNF145	FALSE	1	dbcorrdb__POLR2A__ENCSR000BHH_1__m1	3.03	10kb	top10perTarget	0.0585582	9.27563
CEBPB	RNF146	FALSE	1	dbcorrdb__POLR2A__ENCSR000BHH_1__m1	3.03	10kb	top10perTarget	0.0436207	4.7372
CEBPB	RNF24	FALSE	1	dbcorrdb__POLR2A__ENCSR000BHH_1__m1	3.03	10kb	top10perTarget	0.117052	34.0567
CEBPB	RPL19	FALSE	1	dbcorrdb__POLR2A__ENCSR000BHH_1__m1	3.03	10kb	top10perTarget	0.0407531	7.37973
CEBPB	RPL37	FALSE	1	dbcorrdb__POLR2A__ENCSR000BHH_1__m1	3.03	10kb	top10perTarget	0.0749467	12.8811
CEBPB	RPL41	FALSE	1	dbcorrdb__POLR2A__ENCSR000BHH_1__m1	3.03	10kb	top10perTarget	0.0973777	20.7791
CEBPB	RPS19BP1	FALSE	1	dbcorrdb__POLR2A__ENCSR000BHH_1__m1	3.03	10kb	top10perTarget	0.0384002	2.06416
CEBPB	RPS6KA3	FALSE	1	dbcorrdb__POLR2A__ENCSR000BHH_1__m1	3.03	10kb	top10perTarget	0.0552382	10.9322
CEBPB	RYBP	FALSE	1	dbcorrdb__POLR2A__ENCSR000BHH_1__m1	3.03	10kb	top10perTarget	0.0716935	16.2112
CEBPB	SAFB2	FALSE	1	dbcorrdb__POLR2A__ENCSR000BHH_1__m1	3.03	10kb	top10perTarget	0.0327298	3.77792
CEBPB	SASH3	FALSE	1	dbcorrdb__POLR2A__ENCSR000BHH_1__m1	3.03	10kb	top10perTarget	0.0503716	7.25454
CEBPB	SBF2	FALSE	1	dbcorrdb__POLR2A__ENCSR000BHH_1__m1	3.03	10kb	top10perTarget	0.0491427	7.26069
CEBPB	SBNO2	FALSE	1	dbcorrdb__POLR2A__ENCSR000BHH_1__m1	3.03	10kb	top10perTarget	0.0746657	34.4473
CEBPB	SCNM1	FALSE	1	dbcorrdb__POLR2A__ENCSR000BHH_1__m1	3.03	10kb	top10perTarget	0.0322009	3.86718
CEBPB	SCYL2	FALSE	1	dbcorrdb__POLR2A__ENCSR000BHH_1__m1	3.03	10kb	top10perTarget	0.0387811	3.68893
CEBPB	SEC14L1	FALSE	1	dbcorrdb__POLR2A__ENCSR000BHH_1__m1	3.03	10kb	top10perTarget	0.131346	43.2104
CEBPB	SECISBP2	FALSE	1	dbcorrdb__POLR2A__ENCSR000BHH_1__m1	3.03	10kb	top10perTarget	0.0310149	4.23318
CEBPB	SEMA4A	FALSE	1	dbcorrdb__POLR2A__ENCSR000BHH_1__m1	3.03	10kb	top10perTarget	0.0550072	14.6384
CEBPB	SEMA4B	FALSE	1	dbcorrdb__POLR2A__ENCSR000BHH_1__m1	3.03	10kb	top10perTarget	0.0356895	3.77197
CEBPB	SENP7	FALSE	1	dbcorrdb__POLR2A__ENCSR000BHH_1__m1	3.03	10kb	top10perTarget	0.0337016	3.57394
CEBPB	SERBP1	FALSE	1	dbcorrdb__POLR2A__ENCSR000BHH_1__m1	3.03	10kb	top10perTarget	0.0337789	4.59511
CEBPB	SERF2	FALSE	1	dbcorrdb__POLR2A__ENCSR000BHH_1__m1	3.03	10kb	top10perTarget	0.0844432	25.0065
CEBPB	SERP1	FALSE	1	dbcorrdb__POLR2A__ENCSR000BHH_1__m1	3.03	10kb	top10perTarget	0.0528509	9.39728
CEBPB	SETX	FALSE	1	dbcorrdb__POLR2A__ENCSR000BHH_1__m1	3.03	10kb	top10perTarget	0.0701961	21.8896
CEBPB	SF1	FALSE	1	dbcorrdb__POLR2A__ENCSR000BHH_1__m1	3.03	10kb	top10perTarget	0.06376	20.9986
CEBPB	SF3B2	FALSE	1	dbcorrdb__POLR2A__ENCSR000BHH_1__m1	3.03	10kb	top10perTarget	0.043363	8.4254
CEBPB	SH3BP2	FALSE	1	dbcorrdb__POLR2A__ENCSR000BHH_1__m1	3.03	10kb	top10perTarget	0.0690722	15.7147
CEBPB	SIPA1	FALSE	1	dbcorrdb__POLR2A__ENCSR000BHH_1__m1	3.03	10kb	top10perTarget	0.0518224	8.36462
CEBPB	SIRPA	FALSE	1	dbcorrdb__POLR2A__ENCSR000BHH_1__m1	3.03	10kb	top10perTarget	0.0980841	26.6743
CEBPB	SKI	FALSE	1	dbcorrdb__POLR2A__ENCSR000BHH_1__m1	3.03	10kb	top10perTarget	0.0429587	5.29729
CEBPB	SKIL	FALSE	1	dbcorrdb__POLR2A__ENCSR000BHH_1__m1	3.03	10kb	top10perTarget	0.0382412	6.0689
CEBPB	SLC12A6	FALSE	1	dbcorrdb__POLR2A__ENCSR000BHH_1__m1	3.03	10kb	top10perTarget	0.0993847	30.4578
CEBPB	SLC16A3	FALSE	1	dbcorrdb__POLR2A__ENCSR000BHH_1__m1	3.03	10kb	top10perTarget	0.0569778	11.975
CEBPB	SLC19A1	FALSE	1	dbcorrdb__POLR2A__ENCSR000BHH_1__m1	3.03	10kb	top10perTarget	0.0613673	10.6705
CEBPB	SLC25A37	FALSE	1	dbcorrdb__POLR2A__ENCSR000BHH_1__m1	3.03	10kb	top10perTarget	0.236337	104.897
CEBPB	SLC25A44	FALSE	1	dbcorrdb__POLR2A__ENCSR000BHH_1__m1	3.03	10kb	top10perTarget	0.0441621	6.04757
CEBPB	SLC38A2	FALSE	1	dbcorrdb__POLR2A__ENCSR000BHH_1__m1	3.03	10kb	top10perTarget	0.0462086	7.13906
CEBPB	SLC43A2	FALSE	1	dbcorrdb__POLR2A__ENCSR000BHH_1__m1	3.03	10kb	top10perTarget	0.0767392	11.8165
CEBPB	SLC9A3R1	FALSE	1	dbcorrdb__POLR2A__ENCSR000BHH_1__m1	3.03	10kb	top10perTarget	0.0536727	8.43155
CEBPB	SMCHD1	FALSE	1	dbcorrdb__POLR2A__ENCSR000BHH_1__m1	3.03	10kb	top10perTarget	0.150229	35.1572
CEBPB	SNAP23	FALSE	1	dbcorrdb__POLR2A__ENCSR000BHH_1__m1	3.03	10kb	top10perTarget	0.0545484	8.59457
CEBPB	SNN	FALSE	1	dbcorrdb__POLR2A__ENCSR000BHH_1__m1	3.03	10kb	top10perTarget	0.0394224	7.31501
CEBPB	SNX18	FALSE	1	dbcorrdb__POLR2A__ENCSR000BHH_1__m1	3.03	10kb	top10perTarget	0.0800486	19.4665
CEBPB	SOCS3	FALSE	1	dbcorrdb__POLR2A__ENCSR000BHH_1__m1	3.03	10kb	top10perTarget	0.0906367	45.6029
CEBPB	SP3	FALSE	1	dbcorrdb__POLR2A__ENCSR000BHH_1__m1	3.03	10kb	top10perTarget	0.067801	14.1649
CEBPB	SPAST	FALSE	1	dbcorrdb__POLR2A__ENCSR000BHH_1__m1	3.03	10kb	top10perTarget	0.0479826	7.11958
CEBPB	SPTLC1	FALSE	1	dbcorrdb__POLR2A__ENCSR000BHH_1__m1	3.03	10kb	top10perTarget	0.0383427	5.58856
CEBPB	SRF	FALSE	1	dbcorrdb__POLR2A__ENCSR000BHH_1__m1	3.03	10kb	top10perTarget	0.0337075	2.92638
CEBPB	SRP14	FALSE	1	dbcorrdb__POLR2A__ENCSR000BHH_1__m1	3.03	10kb	top10perTarget	0.0526632	9.99712
CEBPB	SRRM2	FALSE	1	dbcorrdb__POLR2A__ENCSR000BHH_1__m1	3.03	10kb	top10perTarget	0.0708068	19.3574
CEBPB	SRSF5	FALSE	1	dbcorrdb__POLR2A__ENCSR000BHH_1__m1	3.03	10kb	top10perTarget	0.0769487	25.9003
CEBPB	SRSF9	FALSE	1	dbcorrdb__POLR2A__ENCSR000BHH_1__m1	3.03	10kb	top10perTarget	0.0355687	6.71706
CEBPB	SSH2	FALSE	1	dbcorrdb__POLR2A__ENCSR000BHH_1__m1	3.03	10kb	top10perTarget	0.119862	36.254
CEBPB	SSU72	FALSE	1	dbcorrdb__POLR2A__ENCSR000BHH_1__m1	3.03	10kb	top10perTarget	0.054581	12.3494
CEBPB	ST3GAL2	FALSE	1	dbcorrdb__POLR2A__ENCSR000BHH_1__m1	3.03	10kb	top10perTarget	0.0574559	13.4482
CEBPB	STAG1	FALSE	1	dbcorrdb__POLR2A__ENCSR000BHH_1__m1	3.03	10kb	top10perTarget	0.0401003	3.8105
CEBPB	STAG2	FALSE	1	dbcorrdb__POLR2A__ENCSR000BHH_1__m1	3.03	10kb	top10perTarget	0.0807362	11.9161
CEBPB	STAM2	FALSE	1	dbcorrdb__POLR2A__ENCSR000BHH_1__m1	3.03	10kb	top10perTarget	0.0343917	4.883
CEBPB	STAT5B	FALSE	1	dbcorrdb__POLR2A__ENCSR000BHH_1__m1	3.03	10kb	top10perTarget	0.0939709	17.8083
CEBPB	STAT6	FALSE	1	dbcorrdb__POLR2A__ENCSR000BHH_1__m1	3.03	10kb	top10perTarget	0.0785171	24.7398
CEBPB	STEAP4	FALSE	1	dbcorrdb__POLR2A__ENCSR000BHH_1__m1	3.03	10kb	top10perTarget	0.122016	26.7031
CEBPB	STK10	FALSE	1	dbcorrdb__POLR2A__ENCSR000BHH_1__m1	3.03	10kb	top10perTarget	0.0923133	26.2273
CEBPB	STK4	FALSE	1	dbcorrdb__POLR2A__ENCSR000BHH_1__m1	3.03	10kb	top10perTarget	0.10966	29.1513
CEBPB	STX3	FALSE	1	dbcorrdb__POLR2A__ENCSR000BHH_1__m1	3.03	10kb	top10perTarget	0.0953182	20.7676
CEBPB	SUB1	FALSE	1	dbcorrdb__POLR2A__ENCSR000BHH_1__m1	3.03	10kb	top10perTarget	0.0425179	10.2926
CEBPB	SUDS3	FALSE	1	dbcorrdb__POLR2A__ENCSR000BHH_1__m1	3.03	10kb	top10perTarget	0.042452	6.28789
CEBPB	SUPT4H1	FALSE	1	dbcorrdb__POLR2A__ENCSR000BHH_1__m1	3.03	10kb	top10perTarget	0.0513272	5.87721
CEBPB	SVIL	FALSE	1	dbcorrdb__POLR2A__ENCSR000BHH_1__m1	3.03	10kb	top10perTarget	0.0860381	16.5207
CEBPB	SYF2	FALSE	1	dbcorrdb__POLR2A__ENCSR000BHH_1__m1	3.03	10kb	top10perTarget	0.0758804	19.3624
CEBPB	TAF12	FALSE	1	dbcorrdb__POLR2A__ENCSR000BHH_1__m1	3.03	10kb	top10perTarget	0.035298	2.04371
CEBPB	TAF7	FALSE	1	dbcorrdb__POLR2A__ENCSR000BHH_1__m1	3.03	10kb	top10perTarget	0.0736541	27.3507
CEBPB	TAOK3	FALSE	1	dbcorrdb__POLR2A__ENCSR000BHH_1__m1	3.03	10kb	top10perTarget	0.0650099	15.4228
CEBPB	TAX1BP1	FALSE	1	dbcorrdb__POLR2A__ENCSR000BHH_1__m1	3.03	10kb	top10perTarget	0.0575836	19.1735
CEBPB	TBC1D14	FALSE	1	dbcorrdb__POLR2A__ENCSR000BHH_1__m1	3.03	10kb	top10perTarget	0.0574373	14.6672
CEBPB	TBC1D15	FALSE	1	dbcorrdb__POLR2A__ENCSR000BHH_1__m1	3.03	10kb	top10perTarget	0.0437762	7.60532
CEBPB	TBL1XR1	FALSE	1	dbcorrdb__POLR2A__ENCSR000BHH_1__m1	3.03	10kb	top10perTarget	0.0502225	9.54051
CEBPB	TET2	FALSE	1	dbcorrdb__POLR2A__ENCSR000BHH_1__m1	3.03	10kb	top10perTarget	0.0922413	32.8085
CEBPB	TFE3	FALSE	1	dbcorrdb__POLR2A__ENCSR000BHH_1__m1	3.03	10kb	top10perTarget	0.0472536	8.56385
CEBPB	TFG	FALSE	1	dbcorrdb__POLR2A__ENCSR000BHH_1__m1	3.03	10kb	top10perTarget	0.032726	1.51475
CEBPB	THAP5	FALSE	1	dbcorrdb__POLR2A__ENCSR000BHH_1__m1	3.03	10kb	top10perTarget	0.0512595	9.06658
CEBPB	THAP6	FALSE	1	dbcorrdb__POLR2A__ENCSR000BHH_1__m1	3.03	10kb	top10perTarget	0.0384759	0.828213
CEBPB	TLE3	FALSE	1	dbcorrdb__POLR2A__ENCSR000BHH_1__m1	3.03	10kb	top10perTarget	0.128189	37.3471
CEBPB	TLN1	FALSE	1	dbcorrdb__POLR2A__ENCSR000BHH_1__m1	3.03	10kb	top10perTarget	0.104709	17.4154
CEBPB	TM2D3	FALSE	1	dbcorrdb__POLR2A__ENCSR000BHH_1__m1	3.03	10kb	top10perTarget	0.0412648	2.20792
CEBPB	TM9SF2	FALSE	1	dbcorrdb__POLR2A__ENCSR000BHH_1__m1	3.03	10kb	top10perTarget	0.0477046	8.65337
CEBPB	TMEM127	FALSE	1	dbcorrdb__POLR2A__ENCSR000BHH_1__m1	3.03	10kb	top10perTarget	0.0539464	10.4365
CEBPB	TMEM167A	FALSE	1	dbcorrdb__POLR2A__ENCSR000BHH_1__m1	3.03	10kb	top10perTarget	0.0363428	6.07809
CEBPB	TMEM30A	FALSE	1	dbcorrdb__POLR2A__ENCSR000BHH_1__m1	3.03	10kb	top10perTarget	0.0558322	9.87436
CEBPB	TMEM43	FALSE	1	dbcorrdb__POLR2A__ENCSR000BHH_1__m1	3.03	10kb	top10perTarget	0.0460258	8.12383
CEBPB	TMEM8A	FALSE	1	dbcorrdb__POLR2A__ENCSR000BHH_1__m1	3.03	10kb	top10perTarget	0.0315699	3.25797
CEBPB	TMF1	FALSE	1	dbcorrdb__POLR2A__ENCSR000BHH_1__m1	3.03	10kb	top10perTarget	0.0455115	8.54022
CEBPB	TNKS2	FALSE	1	dbcorrdb__POLR2A__ENCSR000BHH_1__m1	3.03	10kb	top10perTarget	0.0366177	3.12332
CEBPB	TNRC18	FALSE	1	dbcorrdb__POLR2A__ENCSR000BHH_1__m1	3.03	10kb	top10perTarget	0.0521449	6.92749
CEBPB	TNRC6B	FALSE	1	dbcorrdb__POLR2A__ENCSR000BHH_1__m1	3.03	10kb	top10perTarget	0.0693745	22.4839
CEBPB	TOP1	FALSE	1	dbcorrdb__POLR2A__ENCSR000BHH_1__m1	3.03	10kb	top10perTarget	0.0632015	8.99259
CEBPB	TOX4	FALSE	1	dbcorrdb__POLR2A__ENCSR000BHH_1__m1	3.03	10kb	top10perTarget	0.0478242	6.25539
CEBPB	TPM4	FALSE	1	dbcorrdb__POLR2A__ENCSR000BHH_1__m1	3.03	10kb	top10perTarget	0.0643512	17.9603
CEBPB	TRIM8	FALSE	1	dbcorrdb__POLR2A__ENCSR000BHH_1__m1	3.03	10kb	top10perTarget	0.0801739	31.0222
CEBPB	TRMT112	FALSE	1	dbcorrdb__POLR2A__ENCSR000BHH_1__m1	3.03	10kb	top10perTarget	0.0344155	4.26333
CEBPB	TSC22D4	FALSE	1	dbcorrdb__POLR2A__ENCSR000BHH_1__m1	3.03	10kb	top10perTarget	0.0669989	14.2262
CEBPB	TUBA1B	FALSE	1	dbcorrdb__POLR2A__ENCSR000BHH_1__m1	3.03	10kb	top10perTarget	0.0516241	12.2322
CEBPB	TWF2	FALSE	1	dbcorrdb__POLR2A__ENCSR000BHH_1__m1	3.03	10kb	top10perTarget	0.038409	4.59878
CEBPB	UBA52	FALSE	1	dbcorrdb__POLR2A__ENCSR000BHH_1__m1	3.03	10kb	top10perTarget	0.0847623	15.3195
CEBPB	UBC	FALSE	1	dbcorrdb__POLR2A__ENCSR000BHH_1__m1	3.03	10kb	top10perTarget	0.146932	37.8997
CEBPB	UBL5	FALSE	1	dbcorrdb__POLR2A__ENCSR000BHH_1__m1	3.03	10kb	top10perTarget	0.0774115	26.6866
CEBPB	UBXN7	FALSE	1	dbcorrdb__POLR2A__ENCSR000BHH_1__m1	3.03	10kb	top10perTarget	0.0370444	4.8275
CEBPB	UPF2	FALSE	1	dbcorrdb__POLR2A__ENCSR000BHH_1__m1	3.03	10kb	top10perTarget	0.0441348	6.73199
CEBPB	UQCRB	FALSE	1	dbcorrdb__POLR2A__ENCSR000BHH_1__m1	3.03	10kb	top10perTarget	0.0452678	9.77707
CEBPB	USP32	FALSE	1	dbcorrdb__POLR2A__ENCSR000BHH_1__m1	3.03	10kb	top10perTarget	0.0830902	21.1048
CEBPB	USP34	FALSE	1	dbcorrdb__POLR2A__ENCSR000BHH_1__m1	3.03	10kb	top10perTarget	0.0507592	9.09774
CEBPB	USP7	FALSE	1	dbcorrdb__POLR2A__ENCSR000BHH_1__m1	3.03	10kb	top10perTarget	0.032407	4.38543
CEBPB	USP9X	FALSE	1	dbcorrdb__POLR2A__ENCSR000BHH_1__m1	3.03	10kb	top10perTarget	0.0627544	13.4169
CEBPB	VAMP2	FALSE	1	dbcorrdb__POLR2A__ENCSR000BHH_1__m1	3.03	10kb	top10perTarget	0.0401808	7.15399
CEBPB	VCPIP1	FALSE	1	dbcorrdb__POLR2A__ENCSR000BHH_1__m1	3.03	10kb	top10perTarget	0.0480703	8.92956
CEBPB	VPS4B	FALSE	1	dbcorrdb__POLR2A__ENCSR000BHH_1__m1	3.03	10kb	top10perTarget	0.0658611	14.7968
CEBPB	VPS8	FALSE	1	dbcorrdb__POLR2A__ENCSR000BHH_1__m1	3.03	10kb	top10perTarget	0.0668907	19.3322
CEBPB	WAC	FALSE	1	dbcorrdb__POLR2A__ENCSR000BHH_1__m1	3.03	10kb	top10perTarget	0.0862786	20.9535
CEBPB	WASF2	FALSE	1	dbcorrdb__POLR2A__ENCSR000BHH_1__m1	3.03	10kb	top10perTarget	0.0794136	16.3232
CEBPB	WDR1	FALSE	1	dbcorrdb__POLR2A__ENCSR000BHH_1__m1	3.03	10kb	top10perTarget	0.0406742	6.68966
CEBPB	WNK1	FALSE	1	dbcorrdb__POLR2A__ENCSR000BHH_1__m1	3.03	10kb	top10perTarget	0.0624612	13.0176
CEBPB	WSB1	FALSE	1	dbcorrdb__POLR2A__ENCSR000BHH_1__m1	3.03	10kb	top10perTarget	0.0671754	13.8201
CEBPB	WTAP	FALSE	1	dbcorrdb__POLR2A__ENCSR000BHH_1__m1	3.03	10kb	top10perTarget	0.0466566	6.86679
CEBPB	XPO6	FALSE	1	dbcorrdb__POLR2A__ENCSR000BHH_1__m1	3.03	10kb	top10perTarget	0.130679	28.4352
CEBPB	XRN2	FALSE	1	dbcorrdb__POLR2A__ENCSR000BHH_1__m1	3.03	10kb	top10perTarget	0.0688269	28.2951
CEBPB	YTHDF3	FALSE	1	dbcorrdb__POLR2A__ENCSR000BHH_1__m1	3.03	10kb	top10perTarget	0.0406853	4.64438
CEBPB	ZBTB7B	FALSE	1	dbcorrdb__POLR2A__ENCSR000BHH_1__m1	3.03	10kb	top10perTarget	0.0566309	7.90111
CEBPB	ZC3H4	FALSE	1	dbcorrdb__POLR2A__ENCSR000BHH_1__m1	3.03	10kb	top10perTarget	0.0359919	8.80328
CEBPB	ZFAND3	FALSE	1	dbcorrdb__POLR2A__ENCSR000BHH_1__m1	3.03	10kb	top10perTarget	0.053516	9.36675
CEBPB	ZFAND6	FALSE	1	dbcorrdb__POLR2A__ENCSR000BHH_1__m1	3.03	10kb	top10perTarget	0.0523024	9.27525
CEBPB	ZFC3H1	FALSE	1	dbcorrdb__POLR2A__ENCSR000BHH_1__m1	3.03	10kb	top10perTarget	0.0490338	13.1966
CEBPB	ZFP36L1	FALSE	1	dbcorrdb__POLR2A__ENCSR000BHH_1__m1	3.03	10kb	top10perTarget	0.192866	65.4987
CEBPB	ZFX	FALSE	1	dbcorrdb__POLR2A__ENCSR000BHH_1__m1	3.03	10kb	top10perTarget	0.0385137	6.03883
CEBPB	ZFYVE1	FALSE	1	dbcorrdb__POLR2A__ENCSR000BHH_1__m1	3.03	10kb	top10perTarget	0.0311046	1.05864
CEBPB	ZFYVE16	FALSE	1	dbcorrdb__POLR2A__ENCSR000BHH_1__m1	3.03	10kb	top10perTarget	0.0740104	14.1641
CEBPB	ZMYM2	FALSE	1	dbcorrdb__POLR2A__ENCSR000BHH_1__m1	3.03	10kb	top10perTarget	0.0480824	9.97617
CEBPB	ZNF24	FALSE	1	dbcorrdb__POLR2A__ENCSR000BHH_1__m1	3.03	10kb	top10perTarget	0.032836	5.1771
CEBPB	ZNF276	FALSE	1	dbcorrdb__POLR2A__ENCSR000BHH_1__m1	3.03	10kb	top10perTarget	0.0577145	13.7138
CEBPB	ZNF292	FALSE	1	dbcorrdb__POLR2A__ENCSR000BHH_1__m1	3.03	10kb	top10perTarget	0.0565023	13.2079
CEBPB	ZNF445	FALSE	1	dbcorrdb__POLR2A__ENCSR000BHH_1__m1	3.03	10kb	top10perTarget	0.0562153	8.61956
CEBPB	ZSWIM6	FALSE	1	dbcorrdb__POLR2A__ENCSR000BHH_1__m1	3.03	10kb	top10perTarget	0.0422839	10.8214
CEBPB	ZYX	FALSE	1	dbcorrdb__POLR2A__ENCSR000BHH_1__m1	3.03	10kb	top10perTarget	0.101747	15.7269
CEBPD	ACTN1	FALSE	4	transfac_pro__M08910	3.9	10kb	top10perTarget	0.133852	31.972
CEBPD	AGTRAP	FALSE	5	transfac_pro__M08910	3.9	10kb	top10perTarget	0.0614158	13.9838
CEBPD	AKAP13	FALSE	2	transfac_pro__M08910	3.9	10kb	top10perTarget	0.101428	32.5021
CEBPD	ANKRD11	FALSE	3	transfac_pro__M08910	3.9	10kb	top10perTarget	0.0577716	7.84967
CEBPD	ATP6V0C	FALSE	5	transfac_pro__M08910	3.9	10kb	top10perTarget	0.0514614	11.571
CEBPD	BUD31	FALSE	6	transfac_pro__M08910	3.9	10kb	top10perTarget	0.0357676	6.43705
CEBPD	CANT1	FALSE	2	transfac_pro__M08910	3.9	10kb	top10perTarget	0.0428635	5.68919
CEBPD	CEBPB	FALSE	4	transfac_pro__M08910	3.9	10kb	top10perTarget	0.171764	56.3479
CEBPD	CTDSP2	FALSE	9	transfac_pro__M08910	3.9	10kb	top10perTarget	0.0472183	5.38286
CEBPD	CUX1	FALSE	1	transfac_pro__M08910	3.9	10kb	top10perTarget	0.0684656	8.16242
CEBPD	ELOVL5	FALSE	1	transfac_pro__M08910	3.9	10kb	top10perTarget	0.0785843	17.0419
CEBPD	FLOT2	FALSE	7	transfac_pro__M08910	3.9	10kb	top10perTarget	0.113583	32.0779
CEBPD	FMNL1	FALSE	6	transfac_pro__M08910	3.9	10kb	top10perTarget	0.089364	17.9422
CEBPD	FTL	FALSE	4	transfac_pro__M08910	3.9	10kb	top10perTarget	0.211207	99.7493
CEBPD	FURIN	FALSE	4	transfac_pro__M08910	3.9	10kb	top10perTarget	0.0386762	5.48132
CEBPD	GATAD2B	FALSE	2	transfac_pro__M08910	3.9	10kb	top10perTarget	0.0445267	8.31931
CEBPD	HECW2	FALSE	9	transfac_pro__M08910	3.9	10kb	top10perTarget	0.0571267	10.7278
CEBPD	HNRNPF	FALSE	3	transfac_pro__M08910	3.9	10kb	top10perTarget	0.0448606	5.55465
CEBPD	IRF2	FALSE	5	transfac_pro__M08910	3.9	10kb	top10perTarget	0.0633484	14.2361
CEBPD	KCNJ2	FALSE	3	transfac_pro__M08910	3.9	10kb	top10perTarget	0.0679702	13.0778
CEBPD	LYN	FALSE	4	transfac_pro__M08910	3.9	10kb	top10perTarget	0.131567	28.6943
CEBPD	MED13	FALSE	1	transfac_pro__M08910	3.9	10kb	top10perTarget	0.0428718	6.89905
CEBPD	MGAT4A	FALSE	4	transfac_pro__M08910	3.9	10kb	top10perTarget	0.0352378	5.16688
CEBPD	MSN	FALSE	1	transfac_pro__M08910	3.9	10kb	top10perTarget	0.107719	24.3723
CEBPD	MYL12B	FALSE	2	transfac_pro__M08910	3.9	10kb	top10perTarget	0.10088	38.5938
CEBPD	NFE2	FALSE	9	transfac_pro__M08910	3.9	10kb	top10perTarget	0.0805657	12.9472
CEBPD	NOTCH1	FALSE	6	transfac_pro__M08910	3.9	10kb	top10perTarget	0.0746829	14.8713
CEBPD	NT5C2	FALSE	7	transfac_pro__M08910	3.9	10kb	top10perTarget	0.0381139	6.30221
CEBPD	NUMB	FALSE	4	transfac_pro__M08910	3.9	10kb	top10perTarget	0.117443	27.0317
CEBPD	OSBPL8	FALSE	5	transfac_pro__M08910	3.9	10kb	top10perTarget	0.132732	38.9216
CEBPD	PAFAH1B1	FALSE	2	transfac_pro__M08910	3.9	10kb	top10perTarget	0.0535443	9.30673
CEBPD	PAK1	FALSE	7	transfac_pro__M08910	3.9	10kb	top10perTarget	0.0557035	12.7804
CEBPD	PDAP1	FALSE	6	transfac_pro__M08910	3.9	10kb	top10perTarget	0.0447531	5.02515
CEBPD	PPIG	FALSE	5	transfac_pro__M08910	3.9	10kb	top10perTarget	0.0375601	9.49007
CEBPD	PPP2R2A	FALSE	4	transfac_pro__M08910	3.9	10kb	top10perTarget	0.0393639	4.14231
CEBPD	RAB11FIP4	FALSE	1	transfac_pro__M08910	3.9	10kb	top10perTarget	0.0342083	5.62622
CEBPD	ROCK2	FALSE	2	transfac_pro__M08910	3.9	10kb	top10perTarget	0.043754	5.5041
CEBPD	RPL23	FALSE	3	transfac_pro__M08910	3.9	10kb	top10perTarget	0.0597483	15.414
CEBPD	SLC22A4	FALSE	3	transfac_pro__M08910	3.9	10kb	top10perTarget	0.0427272	7.11586
CEBPD	TAOK3	FALSE	3	transfac_pro__M08910	3.9	10kb	top10perTarget	0.0589455	14.9889
CEBPD	TMX4	FALSE	2	transfac_pro__M08910	3.9	10kb	top10perTarget	0.0856153	20.6816
CEBPD	TNFSF14	FALSE	7	transfac_pro__M08910	3.9	10kb	top10perTarget	0.0704031	19.6909
CEBPD	TUBA4A	FALSE	3	transfac_pro__M08910	3.9	10kb	top10perTarget	0.0557337	9.80279
CEBPD	WWC3	FALSE	2	transfac_pro__M08910	3.9	10kb	top10perTarget	0.0579643	8.53058
CEBPD	ZDHHC5	FALSE	2	transfac_pro__M08910	3.9	10kb	top10perTarget	0.0341561	3.65402
CEBPD	ZFYVE16	FALSE	1	transfac_pro__M08910	3.9	10kb	top10perTarget	0.0675177	9.6207
CEBPD	AATF	TRUE	11	cisbp__M5316	3.49	10kb	top10perTarget	0.038382	5.05762
CEBPD	ABHD3	TRUE	6	cisbp__M5316	3.49	10kb	top10perTarget	0.0326187	4.05872
CEBPD	ABHD5	TRUE	14	cisbp__M5316	3.49	10kb	top10perTarget	0.0970866	31.2228
CEBPD	AFF4	FALSE	3	dbcorrdb__ATF3__ENCSR000BKC_1__m1	3.49	10kb	top10perTarget	0.0398009	5.03725
CEBPD	AHCTF1	TRUE	15	cisbp__M5316	3.49	10kb	top10perTarget	0.0823893	19.5266
CEBPD	AQP9	TRUE	13	cisbp__M5316	3.49	10kb	top10perTarget	0.141305	25.23
CEBPD	ARHGAP25	TRUE	9	cisbp__M5316	3.49	10kb	top10perTarget	0.0868938	19.1661
CEBPD	ARID3A	TRUE	17	cisbp__M5316	3.49	10kb	top10perTarget	0.0684413	11.5754
CEBPD	ARPC5	FALSE	3	dbcorrdb__ATF3__ENCSR000BKC_1__m1	3.49	10kb	top10perTarget	0.135527	45.6434
CEBPD	ATG3	FALSE	3	dbcorrdb__ATF3__ENCSR000BKC_1__m1	3.49	10kb	top10perTarget	0.0403405	9.64581
CEBPD	ATP6V1B2	TRUE	17	cisbp__M5316	3.49	10kb	top10perTarget	0.0733958	16.7681
CEBPD	BLOC1S1	FALSE	1	dbcorrdb__ATF3__ENCSR000BKC_1__m1	3.49	10kb	top10perTarget	0.0685761	22.064
CEBPD	BRAF	FALSE	4	dbcorrdb__ATF3__ENCSR000BKC_1__m1	3.49	10kb	top10perTarget	0.0461666	10.977
CEBPD	C1orf43	FALSE	2	dbcorrdb__ATF3__ENCSR000BKC_1__m1	3.49	10kb	top10perTarget	0.0380947	4.57526
CEBPD	CCNI	TRUE	19	cisbp__M5316	3.49	10kb	top10perTarget	0.117001	37.4695
CEBPD	CD164	FALSE	4	dbcorrdb__ATF3__ENCSR000BKC_1__m1	3.49	10kb	top10perTarget	0.0710856	19.7113
CEBPD	CDC42SE1	TRUE	16	cisbp__M5316	3.49	10kb	top10perTarget	0.097821	19.936
CEBPD	CHST15	TRUE	14	cisbp__M5316	3.49	10kb	top10perTarget	0.0881356	19.3643
CEBPD	CLN3	FALSE	3	dbcorrdb__ATF3__ENCSR000BKC_1__m1	3.49	10kb	top10perTarget	0.0333431	3.29254
CEBPD	COQ7	FALSE	2	dbcorrdb__ATF3__ENCSR000BKC_1__m1	3.49	10kb	top10perTarget	0.038558	3.11845
CEBPD	CREB5	TRUE	19	cisbp__M5316	3.49	10kb	top10perTarget	0.104705	26.4246
CEBPD	CRLF3	TRUE	16	cisbp__M5316	3.49	10kb	top10perTarget	0.0482476	7.48278
CEBPD	CTSA	FALSE	1	dbcorrdb__ATF3__ENCSR000BKC_1__m1	3.49	10kb	top10perTarget	0.0380915	1.36127
CEBPD	CYBRD1	TRUE	10	cisbp__M5316	3.49	10kb	top10perTarget	0.0345617	3.02814
CEBPD	DDIT3	TRUE	16	cisbp__M5316	3.49	10kb	top10perTarget	0.0337498	2.98926
CEBPD	DLEU2	TRUE	11	cisbp__M5316	3.49	10kb	top10perTarget	0.0624643	9.16938
CEBPD	DUSP1	TRUE	19	cisbp__M5316	3.49	10kb	top10perTarget	0.228925	41.139
CEBPD	EIF1	FALSE	4	dbcorrdb__ATF3__ENCSR000BKC_1__m1	3.49	10kb	top10perTarget	0.127548	34.496
CEBPD	EIF4A2	TRUE	9	cisbp__M5316	3.49	10kb	top10perTarget	0.0413391	5.80034
CEBPD	EIF4E	FALSE	1	dbcorrdb__ATF3__ENCSR000BKC_1__m1	3.49	10kb	top10perTarget	0.0340133	1.67885
CEBPD	EPB41	TRUE	19	cisbp__M5316	3.49	10kb	top10perTarget	0.0694084	20.3867
CEBPD	FNIP1	TRUE	5	cisbp__M5316	3.49	10kb	top10perTarget	0.0483341	6.74633
CEBPD	FOSL2	TRUE	18	cisbp__M5316	3.49	10kb	top10perTarget	0.0718771	21.2733
CEBPD	GABARAP	FALSE	1	dbcorrdb__ATF3__ENCSR000BKC_1__m1	3.49	10kb	top10perTarget	0.126315	60.3112
CEBPD	GLYR1	FALSE	3	dbcorrdb__ATF3__ENCSR000BKC_1__m1	3.49	10kb	top10perTarget	0.0352966	6.2349
CEBPD	GNB2	FALSE	3	dbcorrdb__ATF3__ENCSR000BKC_1__m1	3.49	10kb	top10perTarget	0.118227	37.6301
CEBPD	GRB2	FALSE	2	dbcorrdb__ATF3__ENCSR000BKC_1__m1	3.49	10kb	top10perTarget	0.0851569	20.5582
CEBPD	H3F3B	FALSE	1	dbcorrdb__ATF3__ENCSR000BKC_1__m1	3.49	10kb	top10perTarget	0.173586	42.952
CEBPD	HECA	FALSE	3	dbcorrdb__ATF3__ENCSR000BKC_1__m1	3.49	10kb	top10perTarget	0.0541068	9.18288
CEBPD	HIPK3	TRUE	15	cisbp__M5316	3.49	10kb	top10perTarget	0.0815104	18.4416
CEBPD	HNRNPH2	FALSE	3	dbcorrdb__ATF3__ENCSR000BKC_1__m1	3.49	10kb	top10perTarget	0.0502938	10.1122
CEBPD	HPCAL1	FALSE	1	dbcorrdb__ATF3__ENCSR000BKC_1__m1	3.49	10kb	top10perTarget	0.100756	41.9106
CEBPD	HSPBAP1	FALSE	3	dbcorrdb__ATF3__ENCSR000BKC_1__m1	3.49	10kb	top10perTarget	0.0345955	5.44003
CEBPD	IGF2R	FALSE	3	dbcorrdb__ATF3__ENCSR000BKC_1__m1	3.49	10kb	top10perTarget	0.167438	55.0181
CEBPD	IL1R2	FALSE	1	dbcorrdb__ATF3__ENCSR000BKC_1__m1	3.49	10kb	top10perTarget	0.102137	30.6462
CEBPD	IL6R	TRUE	16	cisbp__M5316	3.49	10kb	top10perTarget	0.127627	42.7306
CEBPD	ITM2B	TRUE	5	cisbp__M5316	3.49	10kb	top10perTarget	0.192878	66.7052
CEBPD	JDP2	TRUE	17	cisbp__M5316	3.49	10kb	top10perTarget	0.0460707	9.28756
CEBPD	KCNE3	TRUE	14	cisbp__M5316	3.49	10kb	top10perTarget	0.0836859	25.3632
CEBPD	KDM4B	TRUE	12	cisbp__M5316	3.49	10kb	top10perTarget	0.0543496	9.80453
CEBPD	KIAA0040	TRUE	15	cisbp__M5316	3.49	10kb	top10perTarget	0.0741985	21.3875
CEBPD	KLHL24	TRUE	16	cisbp__M5316	3.49	10kb	top10perTarget	0.0304057	3.43864
CEBPD	KRT23	TRUE	16	cisbp__M5316	3.49	10kb	top10perTarget	0.0435851	6.16052
CEBPD	LCP1	TRUE	12	cisbp__M5316	3.49	10kb	top10perTarget	0.15457	30.1224
CEBPD	MCOLN1	FALSE	3	dbcorrdb__ATF3__ENCSR000BKC_1__m1	3.49	10kb	top10perTarget	0.0452404	5.96445
CEBPD	MED28	FALSE	3	dbcorrdb__ATF3__ENCSR000BKC_1__m1	3.49	10kb	top10perTarget	0.0403506	6.65313
CEBPD	MKNK2	TRUE	10	cisbp__M5316	3.49	10kb	top10perTarget	0.0784221	24.6123
CEBPD	MSL1	TRUE	15	cisbp__M5316	3.49	10kb	top10perTarget	0.107731	18.3395
CEBPD	NDRG1	TRUE	16	cisbp__M5316	3.49	10kb	top10perTarget	0.045893	4.12397
CEBPD	NEK7	TRUE	9	cisbp__M5316	3.49	10kb	top10perTarget	0.0472575	10.7934
CEBPD	NFE2L2	TRUE	17	cisbp__M5316	3.49	10kb	top10perTarget	0.0746052	21.579
CEBPD	NPTN	FALSE	3	dbcorrdb__ATF3__ENCSR000BKC_1__m1	3.49	10kb	top10perTarget	0.0381704	3.50562
CEBPD	OAZ1	TRUE	16	cisbp__M5316	3.49	10kb	top10perTarget	0.148297	57.9561
CEBPD	PARP8	TRUE	15	cisbp__M5316	3.49	10kb	top10perTarget	0.0637283	11.7996
CEBPD	PDE7A	FALSE	1	dbcorrdb__ATF3__ENCSR000BKC_1__m1	3.49	10kb	top10perTarget	0.0437085	10.163
CEBPD	PHF20L1	FALSE	3	dbcorrdb__ATF3__ENCSR000BKC_1__m1	3.49	10kb	top10perTarget	0.0768694	21.1409
CEBPD	PICALM	FALSE	4	dbcorrdb__ATF3__ENCSR000BKC_1__m1	3.49	10kb	top10perTarget	0.110491	31.6081
CEBPD	PLEKHG3	TRUE	9	cisbp__M5316	3.49	10kb	top10perTarget	0.0508999	16.8858
CEBPD	PPP3CA	TRUE	17	cisbp__M5316	3.49	10kb	top10perTarget	0.0755526	22.6343
CEBPD	PPT1	TRUE	12	cisbp__M5316	3.49	10kb	top10perTarget	0.0815248	30.8366
CEBPD	PTGS2	TRUE	17	cisbp__M5316	3.49	10kb	top10perTarget	0.120889	22.7827
CEBPD	PTPN12	TRUE	15	cisbp__M5316	3.49	10kb	top10perTarget	0.082254	29.0017
CEBPD	RAB2A	TRUE	15	cisbp__M5316	3.49	10kb	top10perTarget	0.0632923	14.6324
CEBPD	RAD23B	TRUE	16	cisbp__M5316	3.49	10kb	top10perTarget	0.059863	11.5305
CEBPD	RASGRP2	TRUE	8	cisbp__M5316	3.49	10kb	top10perTarget	0.0565012	18.3425
CEBPD	RBM39	TRUE	15	cisbp__M5316	3.49	10kb	top10perTarget	0.0701882	11.4475
CEBPD	RBM47	TRUE	10	cisbp__M5316	3.49	10kb	top10perTarget	0.0860186	14.7422
CEBPD	RFX1	FALSE	3	dbcorrdb__ATF3__ENCSR000BKC_1__m1	3.49	10kb	top10perTarget	0.0317869	3.92884
CEBPD	RIN3	TRUE	16	cisbp__M5316	3.49	10kb	top10perTarget	0.0573434	10.6887
CEBPD	RNASEK	FALSE	3	dbcorrdb__ATF3__ENCSR000BKC_1__m1	3.49	10kb	top10perTarget	0.109874	46.345
CEBPD	RNF149	TRUE	13	cisbp__M5316	3.49	10kb	top10perTarget	0.205287	69.2272
CEBPD	RNF44	FALSE	3	dbcorrdb__ATF3__ENCSR000BKC_1__m1	3.49	10kb	top10perTarget	0.0441431	6.05196
CEBPD	SERF2	FALSE	3	dbcorrdb__ATF3__ENCSR000BKC_1__m1	3.49	10kb	top10perTarget	0.102259	49.0823
CEBPD	SH3KBP1	TRUE	16	cisbp__M5316	3.49	10kb	top10perTarget	0.0641111	12.3437
CEBPD	SLC12A6	FALSE	3	dbcorrdb__ATF3__ENCSR000BKC_1__m1	3.49	10kb	top10perTarget	0.0855279	15.1934
CEBPD	SLC24A4	TRUE	17	cisbp__M5316	3.49	10kb	top10perTarget	0.0422834	4.49791
CEBPD	SORL1	TRUE	13	cisbp__M5316	3.49	10kb	top10perTarget	0.205559	84.5402
CEBPD	SPI1	TRUE	19	cisbp__M5316	3.49	10kb	top10perTarget	0.159833	85.4011
CEBPD	SRP14	TRUE	9	cisbp__M5316	3.49	10kb	top10perTarget	0.0617279	18.6144
CEBPD	SRSF3	FALSE	2	dbcorrdb__ATF3__ENCSR000BKC_1__m1	3.49	10kb	top10perTarget	0.0381474	6.83303
CEBPD	STAG1	FALSE	1	dbcorrdb__ATF3__ENCSR000BKC_1__m1	3.49	10kb	top10perTarget	0.0397509	3.88937
CEBPD	STEAP4	TRUE	12	cisbp__M5316	3.49	10kb	top10perTarget	0.139281	34.4304
CEBPD	SULF2	TRUE	17	cisbp__M5316	3.49	10kb	top10perTarget	0.0728335	20.8278
CEBPD	TFEB	TRUE	13	cisbp__M5316	3.49	10kb	top10perTarget	0.0615959	19.7179
CEBPD	TMEM33	TRUE	14	cisbp__M5316	3.49	10kb	top10perTarget	0.0486513	12.1241
CEBPD	TMEM91	TRUE	12	cisbp__M5316	3.49	10kb	top10perTarget	0.0454111	10.7377
CEBPD	TOP1	TRUE	16	cisbp__M5316	3.49	10kb	top10perTarget	0.0521866	15.5195
CEBPD	TPT1	TRUE	14	cisbp__M5316	3.49	10kb	top10perTarget	0.171197	73.0729
CEBPD	TRIB1	TRUE	18	cisbp__M5316	3.49	10kb	top10perTarget	0.067382	8.90774
CEBPD	TRIOBP	TRUE	14	cisbp__M5316	3.49	10kb	top10perTarget	0.064295	14.8404
CEBPD	UBE2B	FALSE	3	dbcorrdb__ATF3__ENCSR000BKC_1__m1	3.49	10kb	top10perTarget	0.116407	32.5635
CEBPD	UBE2Q1	FALSE	3	dbcorrdb__ATF3__ENCSR000BKC_1__m1	3.49	10kb	top10perTarget	0.0437456	7.04075
CEBPD	UBN1	FALSE	3	dbcorrdb__ATF3__ENCSR000BKC_1__m1	3.49	10kb	top10perTarget	0.0929547	25.89
CEBPD	UGP2	TRUE	14	cisbp__M5316	3.49	10kb	top10perTarget	0.0479542	10.8521
CEBPD	USP32	FALSE	2	dbcorrdb__ATF3__ENCSR000BKC_1__m1	3.49	10kb	top10perTarget	0.0737361	9.96855
CEBPD	VNN3	TRUE	16	cisbp__M5316	3.49	10kb	top10perTarget	0.0787098	20.9847
CEBPD	ZNF710	FALSE	3	dbcorrdb__ATF3__ENCSR000BKC_1__m1	3.49	10kb	top10perTarget	0.0329058	4.42204
CEBPD	ABCA7	FALSE	1	dbcorrdb__ATF3__ENCSR000BKC_1__m1	3.42	500bp	top10perTarget	0.0372711	7.21776
CEBPD	ACAP2	FALSE	2	dbcorrdb__ATF3__ENCSR000BKC_1__m1	3.42	500bp	top10perTarget	0.0960751	18.9095
CEBPD	ACOX1	FALSE	2	dbcorrdb__ATF3__ENCSR000BKC_1__m1	3.42	500bp	top10perTarget	0.0737425	17.7655
CEBPD	ADNP	FALSE	3	dbcorrdb__ATF3__ENCSR000BKC_1__m1	3.42	500bp	top10perTarget	0.0373501	6.63621
CEBPD	AKAP10	FALSE	2	dbcorrdb__ATF3__ENCSR000BKC_1__m1	3.42	500bp	top10perTarget	0.039452	3.8459
CEBPD	ANKHD1	FALSE	2	dbcorrdb__ATF3__ENCSR000BKC_1__m1	3.42	500bp	top10perTarget	0.0457492	14.4513
CEBPD	ANKRD12	FALSE	2	dbcorrdb__ATF3__ENCSR000BKC_1__m1	3.42	500bp	top10perTarget	0.0637793	13.0693
CEBPD	ANKRD17	FALSE	2	dbcorrdb__ATF3__ENCSR000BKC_1__m1	3.42	500bp	top10perTarget	0.0365036	2.74534
CEBPD	ARF1	FALSE	2	dbcorrdb__ATF3__ENCSR000BKC_1__m1	3.42	500bp	top10perTarget	0.051701	7.97753
CEBPD	ASXL2	FALSE	2	dbcorrdb__ATF3__ENCSR000BKC_1__m1	3.42	500bp	top10perTarget	0.0384501	2.6301
CEBPD	ATP6V0B	FALSE	2	dbcorrdb__ATF3__ENCSR000BKC_1__m1	3.42	500bp	top10perTarget	0.0757798	30.5058
CEBPD	ATP6V0D1	FALSE	3	dbcorrdb__ATF3__ENCSR000BKC_1__m1	3.42	500bp	top10perTarget	0.0681275	17.37
CEBPD	AVL9	FALSE	1	dbcorrdb__ATF3__ENCSR000BKC_1__m1	3.42	500bp	top10perTarget	0.0484555	8.67704
CEBPD	BECN1	FALSE	2	dbcorrdb__ATF3__ENCSR000BKC_1__m1	3.42	500bp	top10perTarget	0.0363716	4.30516
CEBPD	BMP2K	FALSE	2	dbcorrdb__ATF3__ENCSR000BKC_1__m1	3.42	500bp	top10perTarget	0.0516862	10.8529
CEBPD	BTG1	FALSE	3	dbcorrdb__ATF3__ENCSR000BKC_1__m1	3.42	500bp	top10perTarget	0.150523	75.777
CEBPD	CALM2	FALSE	2	dbcorrdb__ATF3__ENCSR000BKC_1__m1	3.42	500bp	top10perTarget	0.0822166	22.0774
CEBPD	CASC3	FALSE	1	dbcorrdb__ATF3__ENCSR000BKC_1__m1	3.42	500bp	top10perTarget	0.0568567	14.8734
CEBPD	CHMP2A	FALSE	2	dbcorrdb__ATF3__ENCSR000BKC_1__m1	3.42	500bp	top10perTarget	0.0832567	28.9321
CEBPD	CHSY1	FALSE	2	dbcorrdb__ATF3__ENCSR000BKC_1__m1	3.42	500bp	top10perTarget	0.0570661	7.22113
CEBPD	CLTC	FALSE	2	dbcorrdb__ATF3__ENCSR000BKC_1__m1	3.42	500bp	top10perTarget	0.0637043	13.1144
CEBPD	CPEB4	FALSE	2	dbcorrdb__ATF3__ENCSR000BKC_1__m1	3.42	500bp	top10perTarget	0.0742131	12.8784
CEBPD	CRK	FALSE	2	dbcorrdb__ATF3__ENCSR000BKC_1__m1	3.42	500bp	top10perTarget	0.058305	11.6832
CEBPD	CRTC2	FALSE	2	dbcorrdb__ATF3__ENCSR000BKC_1__m1	3.42	500bp	top10perTarget	0.033144	3.07117
CEBPD	CTDP1	FALSE	2	dbcorrdb__ATF3__ENCSR000BKC_1__m1	3.42	500bp	top10perTarget	0.0334599	5.46528
CEBPD	DPH3	FALSE	2	dbcorrdb__ATF3__ENCSR000BKC_1__m1	3.42	500bp	top10perTarget	0.0371019	4.69713
CEBPD	EEF2	FALSE	2	dbcorrdb__ATF3__ENCSR000BKC_1__m1	3.42	500bp	top10perTarget	0.0327739	1.63525
CEBPD	EIF1B	FALSE	1	dbcorrdb__ATF3__ENCSR000BKC_1__m1	3.42	500bp	top10perTarget	0.0605464	17.289
CEBPD	EIF3H	FALSE	2	dbcorrdb__ATF3__ENCSR000BKC_1__m1	3.42	500bp	top10perTarget	0.0345364	0.72797
CEBPD	EIF4EBP2	FALSE	2	dbcorrdb__ATF3__ENCSR000BKC_1__m1	3.42	500bp	top10perTarget	0.0344027	4.32064
CEBPD	FAM174A	FALSE	2	dbcorrdb__ATF3__ENCSR000BKC_1__m1	3.42	500bp	top10perTarget	0.0318389	1.93876
CEBPD	FAM53C	FALSE	3	dbcorrdb__ATF3__ENCSR000BKC_1__m1	3.42	500bp	top10perTarget	0.0721705	16.2345
CEBPD	FOS	FALSE	2	dbcorrdb__ATF3__ENCSR000BKC_1__m1	3.42	500bp	top10perTarget	0.18015	32.7238
CEBPD	FRAT1	FALSE	1	dbcorrdb__ATF3__ENCSR000BKC_1__m1	3.42	500bp	top10perTarget	0.0693312	16.3485
CEBPD	FRAT2	FALSE	1	dbcorrdb__ATF3__ENCSR000BKC_1__m1	3.42	500bp	top10perTarget	0.144715	44.1985
CEBPD	GABARAPL1	FALSE	2	dbcorrdb__ATF3__ENCSR000BKC_1__m1	3.42	500bp	top10perTarget	0.041458	5.56386
CEBPD	GNA13	FALSE	2	dbcorrdb__ATF3__ENCSR000BKC_1__m1	3.42	500bp	top10perTarget	0.0644232	16.7148
CEBPD	GNAI2	FALSE	3	dbcorrdb__ATF3__ENCSR000BKC_1__m1	3.42	500bp	top10perTarget	0.112177	38.1901
CEBPD	GNAS	FALSE	3	dbcorrdb__ATF3__ENCSR000BKC_1__m1	3.42	500bp	top10perTarget	0.0938193	25.2987
CEBPD	GNB1	FALSE	2	dbcorrdb__ATF3__ENCSR000BKC_1__m1	3.42	500bp	top10perTarget	0.0778819	17.2202
CEBPD	GNS	FALSE	2	dbcorrdb__ATF3__ENCSR000BKC_1__m1	3.42	500bp	top10perTarget	0.0635213	16.4805
CEBPD	GOLPH3	FALSE	2	dbcorrdb__ATF3__ENCSR000BKC_1__m1	3.42	500bp	top10perTarget	0.0394708	4.13759
CEBPD	HDAC5	FALSE	5	dbcorrdb__ATF3__ENCSR000BKC_1__m1	3.42	500bp	top10perTarget	0.0570941	14.568
CEBPD	HMGB1	FALSE	4	dbcorrdb__ATF3__ENCSR000BKC_1__m1	3.42	500bp	top10perTarget	0.0640934	14.1434
CEBPD	IFRD1	FALSE	2	dbcorrdb__ATF3__ENCSR000BKC_1__m1	3.42	500bp	top10perTarget	0.0941624	16.489
CEBPD	IP6K1	FALSE	2	dbcorrdb__ATF3__ENCSR000BKC_1__m1	3.42	500bp	top10perTarget	0.0369602	9.89427
CEBPD	JUNB	FALSE	2	dbcorrdb__ATF3__ENCSR000BKC_1__m1	3.42	500bp	top10perTarget	0.176695	34.4352
CEBPD	KCNJ15	FALSE	3	dbcorrdb__ATF3__ENCSR000BKC_1__m1	3.42	500bp	top10perTarget	0.120684	25.6317
CEBPD	KLF13	FALSE	1	dbcorrdb__ATF3__ENCSR000BKC_1__m1	3.42	500bp	top10perTarget	0.0645166	20.9333
CEBPD	LAMP1	FALSE	2	dbcorrdb__ATF3__ENCSR000BKC_1__m1	3.42	500bp	top10perTarget	0.0613975	9.85748
CEBPD	LAMP2	FALSE	1	dbcorrdb__ATF3__ENCSR000BKC_1__m1	3.42	500bp	top10perTarget	0.0759175	13.8275
CEBPD	LYL1	FALSE	1	dbcorrdb__ATF3__ENCSR000BKC_1__m1	3.42	500bp	top10perTarget	0.0429891	7.68419
CEBPD	LYST	FALSE	1	dbcorrdb__ATF3__ENCSR000BKC_1__m1	3.42	500bp	top10perTarget	0.0858002	13.6543
CEBPD	MAN1A1	FALSE	1	dbcorrdb__ATF3__ENCSR000BKC_1__m1	3.42	500bp	top10perTarget	0.0461937	8.89275
CEBPD	MAPK3	FALSE	2	dbcorrdb__ATF3__ENCSR000BKC_1__m1	3.42	500bp	top10perTarget	0.062455	9.11704
CEBPD	2023-03-08	FALSE	2	dbcorrdb__ATF3__ENCSR000BKC_1__m1	3.42	500bp	top10perTarget	0.0382289	6.03111
CEBPD	MXD1	FALSE	2	dbcorrdb__ATF3__ENCSR000BKC_1__m1	3.42	500bp	top10perTarget	0.185872	71.4094
CEBPD	MYL12A	FALSE	2	dbcorrdb__ATF3__ENCSR000BKC_1__m1	3.42	500bp	top10perTarget	0.114046	24.1387
CEBPD	NARF	FALSE	2	dbcorrdb__ATF3__ENCSR000BKC_1__m1	3.42	500bp	top10perTarget	0.0637186	21.8137
CEBPD	NF1	FALSE	2	dbcorrdb__ATF3__ENCSR000BKC_1__m1	3.42	500bp	top10perTarget	0.0489968	7.634
CEBPD	NFAT5	FALSE	2	dbcorrdb__ATF3__ENCSR000BKC_1__m1	3.42	500bp	top10perTarget	0.0458026	6.08549
CEBPD	NFATC3	FALSE	2	dbcorrdb__ATF3__ENCSR000BKC_1__m1	3.42	500bp	top10perTarget	0.0335704	3.78702
CEBPD	NRBF2	FALSE	2	dbcorrdb__ATF3__ENCSR000BKC_1__m1	3.42	500bp	top10perTarget	0.14634	69.0837
CEBPD	NUP153	FALSE	2	dbcorrdb__ATF3__ENCSR000BKC_1__m1	3.42	500bp	top10perTarget	0.0413646	6.11172
CEBPD	NUP214	FALSE	2	dbcorrdb__ATF3__ENCSR000BKC_1__m1	3.42	500bp	top10perTarget	0.10157	43.824
CEBPD	OXSR1	FALSE	2	dbcorrdb__ATF3__ENCSR000BKC_1__m1	3.42	500bp	top10perTarget	0.0455207	6.09281
CEBPD	PAG1	FALSE	2	dbcorrdb__ATF3__ENCSR000BKC_1__m1	3.42	500bp	top10perTarget	0.092375	23.7069
CEBPD	PCNP	FALSE	2	dbcorrdb__ATF3__ENCSR000BKC_1__m1	3.42	500bp	top10perTarget	0.0391221	2.43228
CEBPD	PHACTR1	FALSE	1	dbcorrdb__ATF3__ENCSR000BKC_1__m1	3.42	500bp	top10perTarget	0.0601904	10.1062
CEBPD	PHF20	FALSE	2	dbcorrdb__ATF3__ENCSR000BKC_1__m1	3.42	500bp	top10perTarget	0.0362891	6.62988
CEBPD	PKN2	FALSE	2	dbcorrdb__ATF3__ENCSR000BKC_1__m1	3.42	500bp	top10perTarget	0.0635004	14.4468
CEBPD	PRDX5	FALSE	2	dbcorrdb__ATF3__ENCSR000BKC_1__m1	3.42	500bp	top10perTarget	0.0384523	7.70382
CEBPD	PURB	FALSE	2	dbcorrdb__ATF3__ENCSR000BKC_1__m1	3.42	500bp	top10perTarget	0.0424167	4.74322
CEBPD	RAB21	FALSE	2	dbcorrdb__ATF3__ENCSR000BKC_1__m1	3.42	500bp	top10perTarget	0.0425054	8.35284
CEBPD	RAB7A	FALSE	2	dbcorrdb__ATF3__ENCSR000BKC_1__m1	3.42	500bp	top10perTarget	0.0860906	28.1879
CEBPD	RERE	FALSE	1	dbcorrdb__ATF3__ENCSR000BKC_1__m1	3.42	500bp	top10perTarget	0.0437903	10.8602
CEBPD	RPL13A	FALSE	2	dbcorrdb__ATF3__ENCSR000BKC_1__m1	3.42	500bp	top10perTarget	0.0571311	13.2111
CEBPD	RPL18	FALSE	2	dbcorrdb__ATF3__ENCSR000BKC_1__m1	3.42	500bp	top10perTarget	0.0367708	12.3899
CEBPD	RPL19	FALSE	2	dbcorrdb__ATF3__ENCSR000BKC_1__m1	3.42	500bp	top10perTarget	0.0408961	11.0488
CEBPD	RPL31	FALSE	2	dbcorrdb__ATF3__ENCSR000BKC_1__m1	3.42	500bp	top10perTarget	0.0562112	17.5261
CEBPD	RPLP2	FALSE	2	dbcorrdb__ATF3__ENCSR000BKC_1__m1	3.42	500bp	top10perTarget	0.0486865	11.192
CEBPD	RPS29	FALSE	2	dbcorrdb__ATF3__ENCSR000BKC_1__m1	3.42	500bp	top10perTarget	0.0507437	14.7105
CEBPD	RPS9	FALSE	2	dbcorrdb__ATF3__ENCSR000BKC_1__m1	3.42	500bp	top10perTarget	0.124688	54.64
CEBPD	RRAGC	FALSE	2	dbcorrdb__ATF3__ENCSR000BKC_1__m1	3.42	500bp	top10perTarget	0.0448336	5.53992
CEBPD	RRAGD	FALSE	2	dbcorrdb__ATF3__ENCSR000BKC_1__m1	3.42	500bp	top10perTarget	0.0490591	7.64403
CEBPD	RUFY1	FALSE	2	dbcorrdb__ATF3__ENCSR000BKC_1__m1	3.42	500bp	top10perTarget	0.0340126	4.09567
CEBPD	SELPLG	FALSE	2	dbcorrdb__ATF3__ENCSR000BKC_1__m1	3.42	500bp	top10perTarget	0.0869355	20.9334
CEBPD	SLC25A3	FALSE	1	dbcorrdb__ATF3__ENCSR000BKC_1__m1	3.42	500bp	top10perTarget	0.0362576	3.49118
CEBPD	SLC25A37	FALSE	2	dbcorrdb__ATF3__ENCSR000BKC_1__m1	3.42	500bp	top10perTarget	0.206802	69.4586
CEBPD	SNN	FALSE	1	dbcorrdb__ATF3__ENCSR000BKC_1__m1	3.42	500bp	top10perTarget	0.033688	7.5606
CEBPD	SPAG9	FALSE	1	dbcorrdb__ATF3__ENCSR000BKC_1__m1	3.42	500bp	top10perTarget	0.0696668	23.5031
CEBPD	SSNA1	FALSE	1	dbcorrdb__ATF3__ENCSR000BKC_1__m1	3.42	500bp	top10perTarget	0.0319843	0.805808
CEBPD	SSU72	FALSE	2	dbcorrdb__ATF3__ENCSR000BKC_1__m1	3.42	500bp	top10perTarget	0.0615215	13.2274
CEBPD	ST8SIA4	FALSE	1	dbcorrdb__ATF3__ENCSR000BKC_1__m1	3.42	500bp	top10perTarget	0.0912737	31.147
CEBPD	STARD3NL	FALSE	2	dbcorrdb__ATF3__ENCSR000BKC_1__m1	3.42	500bp	top10perTarget	0.0375751	6.14658
CEBPD	STAT3	FALSE	2	dbcorrdb__ATF3__ENCSR000BKC_1__m1	3.42	500bp	top10perTarget	0.0995151	36.6629
CEBPD	STK4	FALSE	2	dbcorrdb__ATF3__ENCSR000BKC_1__m1	3.42	500bp	top10perTarget	0.0871801	15.8275
CEBPD	STX6	FALSE	4	dbcorrdb__ATF3__ENCSR000BKC_1__m1	3.42	500bp	top10perTarget	0.0339201	4.51881
CEBPD	TAF10	FALSE	2	dbcorrdb__ATF3__ENCSR000BKC_1__m1	3.42	500bp	top10perTarget	0.0393526	5.30737
CEBPD	TBKBP1	FALSE	2	dbcorrdb__ATF3__ENCSR000BKC_1__m1	3.42	500bp	top10perTarget	0.0450006	5.82775
CEBPD	TBL1X	FALSE	3	dbcorrdb__ATF3__ENCSR000BKC_1__m1	3.42	500bp	top10perTarget	0.0904056	33.3632
CEBPD	TLE3	FALSE	2	dbcorrdb__ATF3__ENCSR000BKC_1__m1	3.42	500bp	top10perTarget	0.104624	35.8338
CEBPD	TMSB4X	FALSE	2	dbcorrdb__ATF3__ENCSR000BKC_1__m1	3.42	500bp	top10perTarget	0.19446	73.9533
CEBPD	TOP3A	FALSE	1	dbcorrdb__ATF3__ENCSR000BKC_1__m1	3.42	500bp	top10perTarget	0.0364272	0.963106
CEBPD	TP53INP1	FALSE	2	dbcorrdb__ATF3__ENCSR000BKC_1__m1	3.42	500bp	top10perTarget	0.0481671	9.52551
CEBPD	TRIM25	FALSE	2	dbcorrdb__ATF3__ENCSR000BKC_1__m1	3.42	500bp	top10perTarget	0.0893374	32.7229
CEBPD	TRMT112	FALSE	2	dbcorrdb__ATF3__ENCSR000BKC_1__m1	3.42	500bp	top10perTarget	0.0389039	9.49371
CEBPD	UBA52	FALSE	2	dbcorrdb__ATF3__ENCSR000BKC_1__m1	3.42	500bp	top10perTarget	0.0973796	38.4576
CEBPD	UBAP1	FALSE	2	dbcorrdb__ATF3__ENCSR000BKC_1__m1	3.42	500bp	top10perTarget	0.0401943	7.4061
CEBPD	UBL3	FALSE	1	dbcorrdb__ATF3__ENCSR000BKC_1__m1	3.42	500bp	top10perTarget	0.0483409	7.43712
CEBPD	UBXN1	FALSE	2	dbcorrdb__ATF3__ENCSR000BKC_1__m1	3.42	500bp	top10perTarget	0.0392335	4.48426
CEBPD	USF2	FALSE	1	dbcorrdb__ATF3__ENCSR000BKC_1__m1	3.42	500bp	top10perTarget	0.0501866	9.28876
CEBPD	WBP2	FALSE	2	dbcorrdb__ATF3__ENCSR000BKC_1__m1	3.42	500bp	top10perTarget	0.04785	9.71156
CEBPD	YTHDC1	FALSE	2	dbcorrdb__ATF3__ENCSR000BKC_1__m1	3.42	500bp	top10perTarget	0.0498834	10.2361
CEBPD	YWHAH	FALSE	2	dbcorrdb__ATF3__ENCSR000BKC_1__m1	3.42	500bp	top10perTarget	0.0420378	5.53708
CEBPD	YY1	FALSE	2	dbcorrdb__ATF3__ENCSR000BKC_1__m1	3.42	500bp	top10perTarget	0.0535728	9.30576
CEBPD	ZFAND6	FALSE	2	dbcorrdb__ATF3__ENCSR000BKC_1__m1	3.42	500bp	top10perTarget	0.0335441	5.0842
CEBPD	ZFP36L1	FALSE	3	dbcorrdb__ATF3__ENCSR000BKC_1__m1	3.42	500bp	top10perTarget	0.145526	17.7265
CEBPD	ZFR	FALSE	1	dbcorrdb__ATF3__ENCSR000BKC_1__m1	3.42	500bp	top10perTarget	0.0357824	3.03003
CEBPD	ARPP19	FALSE	1	dbcorrdb__ATF3__ENCSR000BKE_1__m1	3.37	500bp	top10perTarget	0.0565562	18.8431
CEBPD	CD63	FALSE	1	dbcorrdb__ATF3__ENCSR000BKE_1__m1	3.37	500bp	top10perTarget	0.0806952	34.1886
CEBPD	CHIC2	FALSE	1	dbcorrdb__ATF3__ENCSR000BKE_1__m1	3.37	500bp	top10perTarget	0.0506105	8.66986
CEBPD	CTDSP1	FALSE	2	dbcorrdb__ATF3__ENCSR000BKE_1__m1	3.37	500bp	top10perTarget	0.0570175	11.4395
CEBPD	CUL3	FALSE	1	dbcorrdb__ATF3__ENCSR000BKE_1__m1	3.37	500bp	top10perTarget	0.0506142	6.05783
CEBPD	EGLN2	FALSE	1	dbcorrdb__ATF3__ENCSR000BKE_1__m1	3.37	500bp	top10perTarget	0.0480242	10.9873
CEBPD	EIF2S3	FALSE	1	dbcorrdb__ATF3__ENCSR000BKE_1__m1	3.37	500bp	top10perTarget	0.0392078	6.08636
CEBPD	LTBR	FALSE	2	dbcorrdb__ATF3__ENCSR000BKE_1__m1	3.37	500bp	top10perTarget	0.055807	13.2369
CEBPD	MGAT1	FALSE	1	dbcorrdb__ATF3__ENCSR000BKE_1__m1	3.37	500bp	top10perTarget	0.0351642	4.62067
CEBPD	NUP50	FALSE	4	dbcorrdb__ATF3__ENCSR000BKE_1__m1	3.37	500bp	top10perTarget	0.0621119	10.5089
CEBPD	RPL21	FALSE	1	dbcorrdb__ATF3__ENCSR000BKE_1__m1	3.37	500bp	top10perTarget	0.060064	22.9583
CEBPD	RYBP	FALSE	1	dbcorrdb__ATF3__ENCSR000BKE_1__m1	3.37	500bp	top10perTarget	0.0733897	20.8631
CEBPD	SRPK2	FALSE	1	dbcorrdb__ATF3__ENCSR000BKE_1__m1	3.37	500bp	top10perTarget	0.0635265	11.0189
CEBPD	STAT6	FALSE	1	dbcorrdb__ATF3__ENCSR000BKE_1__m1	3.37	500bp	top10perTarget	0.0616846	9.26115
CEBPD	ZNF652	FALSE	1	dbcorrdb__ATF3__ENCSR000BKE_1__m1	3.37	500bp	top10perTarget	0.0540359	16.0575
CEBPD	ZYX	FALSE	1	dbcorrdb__ATF3__ENCSR000BKE_1__m1	3.37	500bp	top10perTarget	0.11198	34.0279
CEBPD	ABCG1	FALSE	2	cisbp__M0326	3.23	10kb	top10perTarget	0.0731072	16.2522
CEBPD	CAMK2G	FALSE	1	cisbp__M0326	3.23	10kb	top10perTarget	0.0576863	7.85959
CEBPD	CTSB	FALSE	1	cisbp__M0326	3.23	10kb	top10perTarget	0.0576519	12.4416
CEBPD	FAM49B	FALSE	3	cisbp__M0326	3.23	10kb	top10perTarget	0.0914753	20.8877
CEBPD	GSK3B	FALSE	5	cisbp__M0326	3.23	10kb	top10perTarget	0.0472908	10.649
CEBPD	KDM6B	FALSE	5	cisbp__M0326	3.23	10kb	top10perTarget	0.134464	45.4457
CEBPD	KLHL8	FALSE	3	cisbp__M0326	3.23	10kb	top10perTarget	0.044803	10.2817
CEBPD	PCM1	FALSE	1	cisbp__M0326	3.23	10kb	top10perTarget	0.0363499	9.35695
CEBPD	PTGER4	FALSE	5	cisbp__M0326	3.23	10kb	top10perTarget	0.0449807	9.53695
CEBPD	RAP1GAP2	FALSE	3	cisbp__M0326	3.23	10kb	top10perTarget	0.0339732	3.53845
CEBPD	RPL17	FALSE	1	cisbp__M0326	3.23	10kb	top10perTarget	0.0684378	20.8759
CEBPD	SEC14L1	FALSE	3	cisbp__M0326	3.23	10kb	top10perTarget	0.121997	35.8951
CEBPD	SSH2	FALSE	3	cisbp__M0326	3.23	10kb	top10perTarget	0.104502	19.5911
CEBPD	TMBIM6	FALSE	3	cisbp__M0326	3.23	10kb	top10perTarget	0.0898755	31.7339
CEBPD	WASF2	FALSE	1	cisbp__M0326	3.23	10kb	top10perTarget	0.0917496	36.3082
CEBPD	ABCA1	FALSE	2	transfac_pro__M07414	3.2	10kb	top10perTarget	0.0784911	20.3584
CEBPD	AGPAT2	FALSE	1	transfac_pro__M07414	3.2	10kb	top10perTarget	0.0416066	7.3039
CEBPD	AKNA	FALSE	1	transfac_pro__M07414	3.2	10kb	top10perTarget	0.0642022	9.86348
CEBPD	ASAH1	FALSE	1	transfac_pro__M07414	3.2	10kb	top10perTarget	0.0909477	24.6457
CEBPD	DGAT2	FALSE	2	transfac_pro__M07414	3.2	10kb	top10perTarget	0.0701411	23.8445
CEBPD	FBXO11	FALSE	2	transfac_pro__M07414	3.2	10kb	top10perTarget	0.0552825	14.9337
CEBPD	HDAC7	FALSE	1	transfac_pro__M07414	3.2	10kb	top10perTarget	0.0344473	5.25094
CEBPD	ID2	FALSE	1	transfac_pro__M07414	3.2	10kb	top10perTarget	0.0416857	3.82622
CEBPD	KLF2	FALSE	2	transfac_pro__M07414	3.2	10kb	top10perTarget	0.133878	30.2514
CEBPD	MARK2	FALSE	1	transfac_pro__M07414	3.2	10kb	top10perTarget	0.0791152	24.6777
CEBPD	PHF12	FALSE	2	transfac_pro__M07414	3.2	10kb	top10perTarget	0.0649159	13.7167
CEBPD	PLCB2	FALSE	2	transfac_pro__M07414	3.2	10kb	top10perTarget	0.0331692	6.80151
CEBPD	SIRPA	FALSE	2	transfac_pro__M07414	3.2	10kb	top10perTarget	0.0890039	31.2051
CEBPD	GLIPR2	FALSE	1	dbcorrdb__CEBPB__ENCSR000EEE_1__m1	3.14	10kb	top10perTarget	0.074136	15.5051
CEBPD	ITPRIP	FALSE	1	transfac_pro__M07413	3.14	10kb	top10perTarget	0.045746	9.40227
CEBPD	PIK3CD	FALSE	1	transfac_pro__M07413	3.14	10kb	top10perTarget	0.0767432	19.032
CEBPD	TNFAIP8	FALSE	2	dbcorrdb__CEBPB__ENCSR000EEE_1__m1	3.14	10kb	top10perTarget	0.0365529	4.89615
CEBPD	ANP32A	TRUE	5	taipale_cyt_meth__CEBPD_NRTTGCGYAAYN_eDBD	3.05	10kb	top10perTarget	0.138102	62.8871
CEBPD	CSNK1A1	FALSE	1	transfac_pro__M01772	3.05	10kb	top10perTarget	0.0564271	11.4303
CEBPD	DEK	FALSE	1	transfac_pro__M01772	3.05	10kb	top10perTarget	0.0359471	6.20672
CEBPD	H2AFY	FALSE	1	transfac_pro__M01772	3.05	10kb	top10perTarget	0.0678305	16.0355
CEBPD	IRS2	FALSE	1	transfac_pro__M01772	3.05	10kb	top10perTarget	0.117615	52.8428
CEBPD	KLF3	FALSE	1	transfac_pro__M01772	3.05	10kb	top10perTarget	0.0797777	37.9019
CEBPD	LY96	FALSE	1	transfac_pro__M01772	3.05	10kb	top10perTarget	0.0885907	31.0672
CEBPD	MMP25	FALSE	1	transfac_pro__M01772	3.05	10kb	top10perTarget	0.116244	33.5584
CEBPD	NR3C1	FALSE	1	transfac_pro__M01772	3.05	10kb	top10perTarget	0.0777687	21.3704
CEBPD	PLEKHA2	FALSE	1	transfac_pro__M01772	3.05	10kb	top10perTarget	0.0518632	9.44556
CEBPD	PTK2B	FALSE	1	transfac_pro__M01772	3.05	10kb	top10perTarget	0.068848	14.44
CEBPD	RAB11A	FALSE	1	transfac_pro__M01772	3.05	10kb	top10perTarget	0.0444328	7.15413
CEBPD	RAB32	FALSE	1	transfac_pro__M01772	3.05	10kb	top10perTarget	0.040902	22.4418
CEBPD	RALBP1	TRUE	7	taipale_cyt_meth__CEBPD_NRTTGCGYAAYN_eDBD	3.05	10kb	top10perTarget	0.0750897	13.8349
CEBPD	RALGPS2	FALSE	1	transfac_pro__M01772	3.05	10kb	top10perTarget	0.0433707	5.75944
CEBPD	SEC11A	TRUE	3	taipale_cyt_meth__CEBPD_NRTTGCGYAAYN_eDBD	3.05	10kb	top10perTarget	0.0395814	1.25608
CEBPD	ST3GAL4	FALSE	1	transfac_pro__M01772	3.05	10kb	top10perTarget	0.0503378	7.59027
CEBPD	STAU1	FALSE	1	transfac_pro__M01772	3.05	10kb	top10perTarget	0.0378832	5.33061
CEBPD	SUMO2	FALSE	1	transfac_pro__M01772	3.05	10kb	top10perTarget	0.0552773	22.2375
CEBPD	TNRC18	FALSE	1	transfac_pro__M01772	3.05	10kb	top10perTarget	0.0486201	12.3792
CEBPD	TOM1	FALSE	1	transfac_pro__M01772	3.05	10kb	top10perTarget	0.0641759	17.5119
CEBPD	ZC3H7A	FALSE	1	transfac_pro__M01772	3.05	10kb	top10perTarget	0.0321114	8.7854
CEBPD	RAB43	FALSE	1	transfac_pro__M07412	3.02	10kb	top10perTarget	0.0341792	3.31435
CEBPD	ACTG1	TRUE	5	taipale_cyt_meth__CEBPD_NRTTGCGYAAYN_eDBD_meth	3	10kb	top10perTarget	0.121715	27.6352
CEBPD	AMD1	TRUE	5	taipale_cyt_meth__CEBPD_NRTTGCGYAAYN_eDBD_meth	3	10kb	top10perTarget	0.0737159	20.1456
CEBPD	ARF3	TRUE	2	taipale_cyt_meth__CEBPD_NRTTGCGYAAYN_eDBD_meth	3	10kb	top10perTarget	0.0387107	3.54228
CEBPD	B9D2	TRUE	4	taipale_cyt_meth__CEBPD_NRTTGCGYAAYN_eDBD_meth	3	10kb	top10perTarget	0.038845	3.69338
CEBPD	BCL6	TRUE	8	taipale_cyt_meth__CEBPD_NRTTGCGYAAYN_eDBD_meth	3	10kb	top10perTarget	0.115635	24.6551
CEBPD	BRI3	TRUE	3	taipale_cyt_meth__CEBPD_NRTTGCGYAAYN_eDBD_meth	3	10kb	top10perTarget	0.1662	80.1104
CEBPD	EEF1A1	TRUE	2	taipale_cyt_meth__CEBPD_NRTTGCGYAAYN_eDBD_meth	3	10kb	top10perTarget	0.0528399	8.05284
CEBPD	ELF2	TRUE	3	taipale_cyt_meth__CEBPD_NRTTGCGYAAYN_eDBD_meth	3	10kb	top10perTarget	0.0717269	21.5591
CEBPD	HEBP2	TRUE	2	taipale_cyt_meth__CEBPD_NRTTGCGYAAYN_eDBD_meth	3	10kb	top10perTarget	0.0870867	24.0071
CEBPD	KIF5B	TRUE	2	taipale_cyt_meth__CEBPD_NRTTGCGYAAYN_eDBD_meth	3	10kb	top10perTarget	0.0561803	10.2371
CEBPD	NIN	TRUE	4	taipale_cyt_meth__CEBPD_NRTTGCGYAAYN_eDBD_meth	3	10kb	top10perTarget	0.0866961	18.716
CEBPD	NUP98	TRUE	5	taipale_cyt_meth__CEBPD_NRTTGCGYAAYN_eDBD_meth	3	10kb	top10perTarget	0.0351854	5.30461
CEBPD	PSMB3	TRUE	3	taipale_cyt_meth__CEBPD_NRTTGCGYAAYN_eDBD_meth	3	10kb	top10perTarget	0.0732356	27.0506
CEBPD	RALY	TRUE	3	taipale_cyt_meth__CEBPD_NRTTGCGYAAYN_eDBD_meth	3	10kb	top10perTarget	0.0386431	5.88899
CEBPD	RHOB	TRUE	9	taipale_cyt_meth__CEBPD_NRTTGCGYAAYN_eDBD_meth	3	10kb	top10perTarget	0.0706493	10.9523
CEBPD	RPL9	TRUE	6	taipale_cyt_meth__CEBPD_NRTTGCGYAAYN_eDBD_meth	3	10kb	top10perTarget	0.0688168	26.6004
CEBPD	RXRA	TRUE	5	taipale_cyt_meth__CEBPD_NRTTGCGYAAYN_eDBD_meth	3	10kb	top10perTarget	0.075951	16.6669
CEBPD	SHOC2	TRUE	2	taipale_cyt_meth__CEBPD_NRTTGCGYAAYN_eDBD_meth	3	10kb	top10perTarget	0.0542362	8.08846
CEBPD	SVIL	TRUE	4	taipale_cyt_meth__CEBPD_NRTTGCGYAAYN_eDBD_meth	3	10kb	top10perTarget	0.0923809	30.8522
CEBPD	TAB2	TRUE	3	taipale_cyt_meth__CEBPD_NRTTGCGYAAYN_eDBD_meth	3	10kb	top10perTarget	0.0558107	9.02632
CEBPD	TGFBR2	TRUE	8	taipale_cyt_meth__CEBPD_NRTTGCGYAAYN_eDBD_meth	3	10kb	top10perTarget	0.0640567	7.8729
CEBPD	TNRC6B	TRUE	4	taipale_cyt_meth__CEBPD_NRTTGCGYAAYN_eDBD_meth	3	10kb	top10perTarget	0.0614922	18.3566
CEBPD	UBB	TRUE	3	taipale_cyt_meth__CEBPD_NRTTGCGYAAYN_eDBD_meth	3	10kb	top10perTarget	0.0374584	5.96466
CEBPD	UBE2D3	TRUE	4	taipale_cyt_meth__CEBPD_NRTTGCGYAAYN_eDBD_meth	3	10kb	top10perTarget	0.0996019	16.5509
CEBPD	WIPF1	TRUE	4	taipale_cyt_meth__CEBPD_NRTTGCGYAAYN_eDBD_meth	3	10kb	top10perTarget	0.090549	15.3095
CEBPD	ZBTB7B	TRUE	1	taipale_cyt_meth__CEBPD_NRTTGCGYAAYN_eDBD_meth	3	10kb	top10perTarget	0.0549996	7.44161
CEBPD	ZKSCAN1	TRUE	3	taipale_cyt_meth__CEBPD_NRTTGCGYAAYN_eDBD_meth	3	10kb	top10perTarget	0.0306119	2.22473
CHD2	BRAF	FALSE	1	dbcorrdb__BRCA1__ENCSR000EDB_1__m1	3.31	500bp	top10perTarget	0.0376351	5.61047
CHD2	CRK	FALSE	1	dbcorrdb__BRCA1__ENCSR000EDB_1__m1	3.31	500bp	top10perTarget	0.034688	7.90408
CHD2	FNIP1	FALSE	1	dbcorrdb__BRCA1__ENCSR000EDB_1__m1	3.31	500bp	top10perTarget	0.0457912	6.48334
CHD2	HECA	FALSE	1	dbcorrdb__BRCA1__ENCSR000EDB_1__m1	3.31	500bp	top10perTarget	0.0439066	15.1509
CHD2	IL6ST	FALSE	1	dbcorrdb__BRCA1__ENCSR000EDB_1__m1	3.31	500bp	top10perTarget	0.040527	3.70376
CHD2	LPP	FALSE	1	dbcorrdb__BRCA1__ENCSR000EDB_1__m1	3.31	500bp	top10perTarget	0.0357458	8.06585
CHD2	PIAS1	FALSE	1	dbcorrdb__BRCA1__ENCSR000EDB_1__m1	3.31	500bp	top10perTarget	0.0488399	10.3476
CHD2	REL	FALSE	1	dbcorrdb__BRCA1__ENCSR000EDB_1__m1	3.31	500bp	top10perTarget	0.0365268	6.41564
CHD2	SMNDC1	FALSE	1	dbcorrdb__BRCA1__ENCSR000EDB_1__m1	3.31	500bp	top10perTarget	0.0332582	3.75006
CHD2	WTAP	FALSE	1	dbcorrdb__BRCA1__ENCSR000EDB_1__m1	3.31	500bp	top10perTarget	0.0390008	5.33589
CUX1	HOMER3	FALSE	1	flyfactorsurvey__crol-F7-16_SOLEXA_FBgn0020309	3.02	500bp	top10perTarget	0.0330521	6.52284
CUX1	PPP4R2	FALSE	1	flyfactorsurvey__crol-F7-16_SOLEXA_FBgn0020309	3.02	500bp	top10perTarget	0.0413632	13.648
CUX1	WDR26	FALSE	1	flyfactorsurvey__crol-F7-16_SOLEXA_FBgn0020309	3.02	500bp	top10perTarget	0.0535129	8.76753
EGR1	EGR3	TRUE	1	transfac_pro__M04950	3.41	10kb	top10perTarget	0.163732	75.3167
EGR1	FOSB	TRUE	1	transfac_pro__M04950	3.41	10kb	top10perTarget	0.156621	48.6027
EGR1	JUNB	TRUE	1	transfac_pro__M04950	3.41	10kb	top10perTarget	0.191583	99.5693
EGR1	MEPCE	TRUE	1	transfac_pro__M04950	3.41	10kb	top10perTarget	0.0348019	1.28302
EGR1	RAP1A	TRUE	1	transfac_pro__M04950	3.41	10kb	top10perTarget	0.0564982	8.43606
ELF1	C1GALT1	TRUE	6	transfac_pro__M00746	5.8	10kb	top10perTarget	0.0396048	16.2436
ELF1	PCGF5	TRUE	7	transfac_pro__M00746	5.8	10kb	top10perTarget	0.0332385	8.68656
ELF1	PLEKHO2	TRUE	4	transfac_pro__M00746	5.8	10kb	top10perTarget	0.0417849	13.1208
ELF1	RP2	TRUE	7	transfac_pro__M00746	5.8	10kb	top10perTarget	0.0442211	7.39381
ELF1	NUB1	FALSE	2	dbcorrdb__IRF1__ENCSR000EGK_1__m1	4.68	10kb	top10perTarget	0.0329351	12.6276
ELF1	RILPL2	FALSE	2	dbcorrdb__IRF1__ENCSR000EGK_1__m1	4.68	10kb	top10perTarget	0.0390459	7.47989
ELF1	HERC5	FALSE	1	dbcorrdb__IRF1__ENCSR000EGK_1__m1	4.34	500bp	top10perTarget	0.0667711	21.171
ELF1	IFIT5	FALSE	1	dbcorrdb__IRF1__ENCSR000EGK_1__m1	4.34	500bp	top10perTarget	0.0532589	20.8577
ELF1	PNPT1	FALSE	1	dbcorrdb__IRF1__ENCSR000EGK_1__m1	4.34	500bp	top10perTarget	0.0366033	28.2874
ELF1	SAMD9	FALSE	1	dbcorrdb__IRF1__ENCSR000EGK_1__m1	4.34	500bp	top10perTarget	0.0658606	16.3648
ELF1	DDX60L	TRUE	2	taipale_tf_pairs__FOXJ3_ELF1_NNARAAAACCGAAWMN_CAP	3.32	500bp	top10perTarget	0.0570182	14.8767
ELF1	IFIT1	TRUE	3	taipale_tf_pairs__FOXJ3_ELF1_NNARAAAACCGAAWMN_CAP	3.32	500bp	top10perTarget	0.0715717	29.4927
ELF1	MX1	TRUE	4	taipale_tf_pairs__FOXJ3_ELF1_NNARAAAACCGAAWMN_CAP	3.32	500bp	top10perTarget	0.0648812	18.0266
ELF1	OAS2	TRUE	2	taipale_tf_pairs__FOXJ3_ELF1_NNARAAAACCGAAWMN_CAP	3.32	500bp	top10perTarget	0.0406448	13.6178
ELF1	ELF1	FALSE	1	dbcorrdb__IKZF1__ENCSR000EUJ_1__m1	3.31	10kb	top10perTarget	1	NA
ELF1	BACH1	TRUE	7	tfdimers__MD00095	3.18	10kb	top10perTarget	0.0595023	12.5948
ELF1	IGSF6	TRUE	1	tfdimers__MD00095	3.18	10kb	top10perTarget	0.0716825	14.8759
ELF1	BCL10	TRUE	1	hocomoco__ELF1_HUMAN.H11MO.0.A	3.03	10kb	top10perTarget	0.0426422	6.51299
ELF1	FAM91A1	TRUE	4	hocomoco__ELF1_HUMAN.H11MO.0.A	3.03	10kb	top10perTarget	0.0345765	6.64852
EP300	ABR	FALSE	10	taipale_cyt_meth__CEBPG_NRTTGCGYAAYN_eDBD	4.07	10kb	top10perTarget	0.0310556	2.93356
EP300	CCNG2	FALSE	11	taipale_cyt_meth__CEBPG_NRTTGCGYAAYN_eDBD	4.07	10kb	top10perTarget	0.03496	7.34197
EP300	FAM193A	FALSE	2	taipale_cyt_meth__CEBPG_NRTTGCGYAAYN_eDBD	4.07	10kb	top10perTarget	0.0312073	3.10766
EP300	FBXW7	FALSE	5	taipale_cyt_meth__CEBPG_NRTTGCGYAAYN_eDBD	4.07	10kb	top10perTarget	0.0463228	7.05477
EP300	HNRNPU	FALSE	11	taipale_cyt_meth__CEBPG_NRTTGCGYAAYN_eDBD	4.07	10kb	top10perTarget	0.0628106	12.1142
EP300	HVCN1	FALSE	3	taipale_cyt_meth__CEBPG_NRTTGCGYAAYN_eDBD	4.07	10kb	top10perTarget	0.0309393	3.39382
EP300	KLHL8	FALSE	2	taipale_cyt_meth__CEBPG_NRTTGCGYAAYN_eDBD	4.07	10kb	top10perTarget	0.0355014	4.19528
EP300	PTPN12	FALSE	10	taipale_cyt_meth__CEBPG_NRTTGCGYAAYN_eDBD	4.07	10kb	top10perTarget	0.0476101	11.2995
EP300	RALBP1	FALSE	10	taipale_cyt_meth__CEBPG_NRTTGCGYAAYN_eDBD	4.07	10kb	top10perTarget	0.0571568	23.9211
EP300	SIAH1	FALSE	3	taipale_cyt_meth__CEBPG_NRTTGCGYAAYN_eDBD	4.07	10kb	top10perTarget	0.0355508	2.81201
EP300	ST3GAL4	FALSE	2	taipale_cyt_meth__CEBPG_NRTTGCGYAAYN_eDBD	4.07	10kb	top10perTarget	0.0312077	11.492
EP300	G3BP2	FALSE	1	cisbp__M4571	3.12	500bp	top10perTarget	0.0320096	2.50359
EP300	HECA	FALSE	1	cisbp__M4571	3.12	500bp	top10perTarget	0.0529213	10.8008
EP300	PPM1A	FALSE	1	cisbp__M4571	3.12	500bp	top10perTarget	0.0440144	7.02954
EP300	WDR82	FALSE	1	cisbp__M4571	3.12	500bp	top10perTarget	0.0341697	7.0865
ETV7	APOL6	FALSE	1	dbcorrdb__STAT1__ENCSR000FAV_1__m1	5.84	10kb	top10perTarget	0.154939	41.6917
ETV7	C5orf56	FALSE	4	dbcorrdb__STAT1__ENCSR000FAV_1__m1	5.84	10kb	top10perTarget	0.0616986	12.8694
ETV7	CHMP5	FALSE	1	dbcorrdb__STAT1__ENCSR000FAV_1__m1	5.84	10kb	top10perTarget	0.054027	12.6114
ETV7	CMPK2	FALSE	5	dbcorrdb__STAT1__ENCSR000FAV_1__m1	5.84	10kb	top10perTarget	0.113482	15.9847
ETV7	DTX3L	FALSE	4	dbcorrdb__STAT1__ENCSR000FAV_1__m1	5.84	10kb	top10perTarget	0.0788059	16.0107
ETV7	EIF2AK2	FALSE	3	dbcorrdb__STAT1__ENCSR000FAV_1__m1	5.84	10kb	top10perTarget	0.0682376	12.9351
ETV7	ETV7	FALSE	15	dbcorrdb__STAT1__ENCSR000FAV_1__m1	5.84	10kb	top10perTarget	1	NA
ETV7	FCGR1A	FALSE	14	dbcorrdb__STAT1__ENCSR000FAV_1__m1	5.84	10kb	top10perTarget	0.0852478	22.1908
ETV7	IFI35	FALSE	2	dbcorrdb__STAT1__ENCSR000FAV_1__m1	5.84	10kb	top10perTarget	0.0863205	39.0911
ETV7	IFIT5	FALSE	1	dbcorrdb__STAT1__ENCSR000FAV_1__m1	5.84	10kb	top10perTarget	0.102247	21.5324
ETV7	IRF1	FALSE	15	dbcorrdb__STAT1__ENCSR000FAV_1__m1	5.84	10kb	top10perTarget	0.0919939	18.0364
ETV7	OASL	FALSE	2	dbcorrdb__STAT1__ENCSR000FAV_1__m1	5.84	10kb	top10perTarget	0.0705138	9.80505
ETV7	PARP14	FALSE	15	dbcorrdb__STAT1__ENCSR000FAV_1__m1	5.84	10kb	top10perTarget	0.128813	30.852
ETV7	PARP9	FALSE	5	dbcorrdb__STAT1__ENCSR000FAV_1__m1	5.84	10kb	top10perTarget	0.0866247	21.4164
ETV7	RNF213	FALSE	1	dbcorrdb__STAT1__ENCSR000FAV_1__m1	5.84	10kb	top10perTarget	0.112826	27.2961
ETV7	SAMD9L	FALSE	1	dbcorrdb__STAT1__ENCSR000FAV_1__m1	5.84	10kb	top10perTarget	0.087994	20.3748
ETV7	SERPING1	FALSE	5	dbcorrdb__STAT1__ENCSR000FAV_1__m1	5.84	10kb	top10perTarget	0.0612063	12.3904
ETV7	TNFSF13B	FALSE	1	dbcorrdb__STAT1__ENCSR000FAV_1__m1	5.84	10kb	top10perTarget	0.0775102	28.898
ETV7	XAF1	FALSE	5	dbcorrdb__STAT1__ENCSR000FAV_1__m1	5.84	10kb	top10perTarget	0.130271	37.396
ETV7	BST2	FALSE	14	dbcorrdb__STAT1__ENCSR000FAV_1__m1	5.13	500bp	top10perTarget	0.083154	24.939
ETV7	EPSTI1	FALSE	5	dbcorrdb__STAT1__ENCSR000FAV_1__m1	5.13	500bp	top10perTarget	0.128872	30.7994
ETV7	FCGR1B	FALSE	13	dbcorrdb__STAT1__ENCSR000FAV_1__m1	5.13	500bp	top10perTarget	0.0528116	7.03965
ETV7	IFI44L	FALSE	1	dbcorrdb__STAT1__ENCSR000FAV_1__m1	5.13	500bp	top10perTarget	0.12761	27.1985
ETV7	IFIH1	FALSE	1	dbcorrdb__STAT1__ENCSR000FAV_1__m1	5.13	500bp	top10perTarget	0.0900301	26.7666
ETV7	ISG15	FALSE	1	dbcorrdb__STAT1__ENCSR000FAV_1__m1	5.13	500bp	top10perTarget	0.147372	42.6852
ETV7	MT2A	FALSE	7	dbcorrdb__STAT1__ENCSR000FAV_1__m1	5.13	500bp	top10perTarget	0.0914461	31.1431
ETV7	NAPA	FALSE	2	dbcorrdb__STAT1__ENCSR000FAV_1__m1	5.13	500bp	top10perTarget	0.0724896	18.2824
ETV7	NUB1	FALSE	4	dbcorrdb__STAT1__ENCSR000FAV_1__m1	5.13	500bp	top10perTarget	0.0511581	26.2474
ETV7	RSAD2	FALSE	1	dbcorrdb__STAT1__ENCSR000FAV_1__m1	5.13	500bp	top10perTarget	0.147729	28.4309
ETV7	SNX20	FALSE	1	dbcorrdb__STAT1__ENCSR000FAV_1__m1	5.13	500bp	top10perTarget	0.0374675	4.41536
ETV7	STAT2	FALSE	12	dbcorrdb__STAT1__ENCSR000FAV_1__m1	5.13	500bp	top10perTarget	0.114288	48.2475
ETV7	IRF7	FALSE	7	transfac_public__M00225	4.75	500bp	top10perTarget	0.0466649	6.63571
ETV7	TMSB10	FALSE	10	transfac_public__M00225	4.75	500bp	top10perTarget	0.0772191	22.8672
ETV7	DDX60	FALSE	1	transfac_public__M00259	4.56	500bp	top10perTarget	0.0980064	21.0099
ETV7	NOD2	FALSE	3	transfac_public__M00259	4.56	500bp	top10perTarget	0.0463874	8.19103
ETV7	CREG1	FALSE	2	dbcorrdb__STAT1__ENCSR000EHK_1__m1	4.32	500bp	top10perTarget	0.0308747	1.12116
ETV7	FAM111A	FALSE	1	dbcorrdb__STAT1__ENCSR000EHK_1__m1	4.32	500bp	top10perTarget	0.0351889	2.28463
ETV7	ISG20	FALSE	2	dbcorrdb__STAT1__ENCSR000EHK_1__m1	4.32	500bp	top10perTarget	0.0873956	29.2715
ETV7	LGALS9	FALSE	2	dbcorrdb__STAT1__ENCSR000EHK_1__m1	4.32	500bp	top10perTarget	0.0440566	5.30493
ETV7	OAS1	FALSE	1	dbcorrdb__STAT1__ENCSR000EHK_1__m1	4.32	500bp	top10perTarget	0.0937693	12.7902
ETV7	PML	FALSE	3	dbcorrdb__STAT1__ENCSR000EHK_1__m1	4.32	500bp	top10perTarget	0.0717929	12.2786
ETV7	TRIM5	FALSE	2	dbcorrdb__STAT1__ENCSR000EHK_1__m1	4.32	500bp	top10perTarget	0.0361541	8.5881
ETV7	ATP6V1G1	FALSE	2	cisbp__M3966	3.54	500bp	top10perTarget	0.0528824	12.3533
FOS	AATK	FALSE	1	dbcorrdb__MXI1__ENCSR000EIA_1__m4	3.34	500bp	top10perTarget	0.047437	12.7757
FOS	ABCA1	FALSE	1	dbcorrdb__MXI1__ENCSR000EIA_1__m4	3.34	500bp	top10perTarget	0.0747224	14.1776
FOS	ACTG1	FALSE	1	dbcorrdb__MXI1__ENCSR000EIA_1__m4	3.34	500bp	top10perTarget	0.121076	32.061
FOS	ADAM17	FALSE	1	dbcorrdb__MXI1__ENCSR000EIA_1__m4	3.34	500bp	top10perTarget	0.0708062	18.6726
FOS	AFF4	FALSE	1	dbcorrdb__MXI1__ENCSR000EIA_1__m4	3.34	500bp	top10perTarget	0.039308	6.30732
FOS	AKIRIN1	FALSE	1	dbcorrdb__MXI1__ENCSR000EIA_1__m4	3.34	500bp	top10perTarget	0.0588801	15.95
FOS	ALDOA	FALSE	1	dbcorrdb__MXI1__ENCSR000EIA_1__m4	3.34	500bp	top10perTarget	0.0309435	3.0239
FOS	ANKRD13A	FALSE	1	dbcorrdb__MXI1__ENCSR000EIA_1__m4	3.34	500bp	top10perTarget	0.0641635	18.0485
FOS	ANKRD17	FALSE	1	dbcorrdb__MXI1__ENCSR000EIA_1__m4	3.34	500bp	top10perTarget	0.0313838	9.8226
FOS	ANKRD28	FALSE	1	dbcorrdb__MXI1__ENCSR000EIA_1__m4	3.34	500bp	top10perTarget	0.0472101	7.10997
FOS	ANP32A	FALSE	1	dbcorrdb__MXI1__ENCSR000EIA_1__m4	3.34	500bp	top10perTarget	0.118892	28.744
FOS	ARHGEF40	FALSE	1	dbcorrdb__MXI1__ENCSR000EIA_1__m4	3.34	500bp	top10perTarget	0.097228	50.9678
FOS	ARID1A	FALSE	1	dbcorrdb__MXI1__ENCSR000EIA_1__m4	3.34	500bp	top10perTarget	0.0531732	9.27592
FOS	ARPC1B	FALSE	1	dbcorrdb__MXI1__ENCSR000EIA_1__m4	3.34	500bp	top10perTarget	0.104834	17.6347
FOS	ARRDC3	FALSE	1	dbcorrdb__MXI1__ENCSR000EIA_1__m4	3.34	500bp	top10perTarget	0.0657505	16.2415
FOS	ASAP1	FALSE	1	dbcorrdb__MXI1__ENCSR000EIA_1__m4	3.34	500bp	top10perTarget	0.0865727	15.4071
FOS	B4GALT5	FALSE	1	dbcorrdb__MXI1__ENCSR000EIA_1__m4	3.34	500bp	top10perTarget	0.109053	33.1975
FOS	BCL2L11	FALSE	1	dbcorrdb__MXI1__ENCSR000EIA_1__m4	3.34	500bp	top10perTarget	0.0434988	15.4546
FOS	BICD2	FALSE	1	dbcorrdb__MXI1__ENCSR000EIA_1__m4	3.34	500bp	top10perTarget	0.0578079	11.6742
FOS	BRI3	FALSE	1	dbcorrdb__MXI1__ENCSR000EIA_1__m4	3.34	500bp	top10perTarget	0.131495	23.5515
FOS	BTG2	FALSE	1	dbcorrdb__MXI1__ENCSR000EIA_1__m4	3.34	500bp	top10perTarget	0.21634	69.9987
FOS	BUD31	FALSE	1	dbcorrdb__MXI1__ENCSR000EIA_1__m4	3.34	500bp	top10perTarget	0.0391762	6.57611
FOS	C16orf72	FALSE	1	dbcorrdb__MXI1__ENCSR000EIA_1__m4	3.34	500bp	top10perTarget	0.0599046	10.4743
FOS	CALM3	FALSE	1	dbcorrdb__MXI1__ENCSR000EIA_1__m4	3.34	500bp	top10perTarget	0.0444769	5.57201
FOS	CAMK2G	FALSE	1	dbcorrdb__MXI1__ENCSR000EIA_1__m4	3.34	500bp	top10perTarget	0.0549282	12.6847
FOS	CBX3	FALSE	1	dbcorrdb__MXI1__ENCSR000EIA_1__m4	3.34	500bp	top10perTarget	0.0402738	5.43835
FOS	CDK19	FALSE	1	dbcorrdb__MXI1__ENCSR000EIA_1__m4	3.34	500bp	top10perTarget	0.0461766	6.78812
FOS	CEBPB	FALSE	1	dbcorrdb__MXI1__ENCSR000EIA_1__m4	3.34	500bp	top10perTarget	0.1476	35.7067
FOS	CEBPD	FALSE	1	dbcorrdb__MXI1__ENCSR000EIA_1__m4	3.34	500bp	top10perTarget	0.18015	78.0432
FOS	CHST11	FALSE	1	dbcorrdb__MXI1__ENCSR000EIA_1__m4	3.34	500bp	top10perTarget	0.0671818	11.4419
FOS	CKAP4	FALSE	1	dbcorrdb__MXI1__ENCSR000EIA_1__m4	3.34	500bp	top10perTarget	0.0810278	34.4604
FOS	CNBP	FALSE	1	dbcorrdb__MXI1__ENCSR000EIA_1__m4	3.34	500bp	top10perTarget	0.073567	15.161
FOS	COL18A1	FALSE	1	dbcorrdb__MXI1__ENCSR000EIA_1__m4	3.34	500bp	top10perTarget	0.0418054	4.66583
FOS	CPEB2	FALSE	1	dbcorrdb__MXI1__ENCSR000EIA_1__m4	3.34	500bp	top10perTarget	0.0403946	2.96123
FOS	CPSF7	FALSE	1	dbcorrdb__MXI1__ENCSR000EIA_1__m4	3.34	500bp	top10perTarget	0.0538331	13.9088
FOS	CSDE1	FALSE	1	dbcorrdb__MXI1__ENCSR000EIA_1__m4	3.34	500bp	top10perTarget	0.0578976	9.85956
FOS	CSK	FALSE	1	dbcorrdb__MXI1__ENCSR000EIA_1__m4	3.34	500bp	top10perTarget	0.0575971	17.7901
FOS	CSNK1D	FALSE	1	dbcorrdb__MXI1__ENCSR000EIA_1__m4	3.34	500bp	top10perTarget	0.0616395	7.72306
FOS	CTDSP1	FALSE	1	dbcorrdb__MXI1__ENCSR000EIA_1__m4	3.34	500bp	top10perTarget	0.04298	9.5458
FOS	CTNNB1	FALSE	1	dbcorrdb__MXI1__ENCSR000EIA_1__m4	3.34	500bp	top10perTarget	0.0497314	8.33087
FOS	CXCL16	FALSE	1	dbcorrdb__MXI1__ENCSR000EIA_1__m4	3.34	500bp	top10perTarget	0.0746205	16.2053
FOS	DAZAP2	FALSE	1	dbcorrdb__MXI1__ENCSR000EIA_1__m4	3.34	500bp	top10perTarget	0.0696818	14.2054
FOS	DDX3X	FALSE	1	dbcorrdb__MXI1__ENCSR000EIA_1__m4	3.34	500bp	top10perTarget	0.103187	37.2165
FOS	DNAJB1	FALSE	1	dbcorrdb__MXI1__ENCSR000EIA_1__m4	3.34	500bp	top10perTarget	0.0534252	5.56669
FOS	DUSP1	FALSE	1	dbcorrdb__MXI1__ENCSR000EIA_1__m4	3.34	500bp	top10perTarget	0.395643	241.338
FOS	E2F3	FALSE	1	dbcorrdb__MXI1__ENCSR000EIA_1__m4	3.34	500bp	top10perTarget	0.0551778	11.4074
FOS	EFHD2	FALSE	1	dbcorrdb__MXI1__ENCSR000EIA_1__m4	3.34	500bp	top10perTarget	0.113225	23.4296
FOS	EGR1	FALSE	1	dbcorrdb__MXI1__ENCSR000EIA_1__m4	3.34	500bp	top10perTarget	0.15988	63.5853
FOS	EGR3	FALSE	1	dbcorrdb__MXI1__ENCSR000EIA_1__m4	3.34	500bp	top10perTarget	0.121377	40.8333
FOS	EHD4	FALSE	1	dbcorrdb__MXI1__ENCSR000EIA_1__m4	3.34	500bp	top10perTarget	0.0458355	3.08862
FOS	ELF4	FALSE	1	dbcorrdb__MXI1__ENCSR000EIA_1__m4	3.34	500bp	top10perTarget	0.0368919	3.91037
FOS	ELL	FALSE	1	dbcorrdb__MXI1__ENCSR000EIA_1__m4	3.34	500bp	top10perTarget	0.0504972	10.4956
FOS	EMD	FALSE	1	dbcorrdb__MXI1__ENCSR000EIA_1__m4	3.34	500bp	top10perTarget	0.0300588	0.763766
FOS	ENSA	FALSE	1	dbcorrdb__MXI1__ENCSR000EIA_1__m4	3.34	500bp	top10perTarget	0.0436602	4.24486
FOS	ERGIC1	FALSE	1	dbcorrdb__MXI1__ENCSR000EIA_1__m4	3.34	500bp	top10perTarget	0.094105	20.657
FOS	F2RL1	FALSE	1	dbcorrdb__MXI1__ENCSR000EIA_1__m4	3.34	500bp	top10perTarget	0.0323304	3.27511
FOS	FBXO33	FALSE	1	dbcorrdb__MXI1__ENCSR000EIA_1__m4	3.34	500bp	top10perTarget	0.0368294	9.03384
FOS	FBXW7	FALSE	1	dbcorrdb__MXI1__ENCSR000EIA_1__m4	3.34	500bp	top10perTarget	0.0314639	4.63508
FOS	FMNL1	FALSE	1	dbcorrdb__MXI1__ENCSR000EIA_1__m4	3.34	500bp	top10perTarget	0.0971483	17.969
FOS	FNDC3B	FALSE	1	dbcorrdb__MXI1__ENCSR000EIA_1__m4	3.34	500bp	top10perTarget	0.0723503	16.6656
FOS	FOS	FALSE	1	dbcorrdb__MXI1__ENCSR000EIA_1__m4	3.34	500bp	top10perTarget	1	NA
FOS	FOSB	FALSE	1	dbcorrdb__MXI1__ENCSR000EIA_1__m4	3.34	500bp	top10perTarget	0.217211	190.3
FOS	FOXN3	FALSE	1	dbcorrdb__MXI1__ENCSR000EIA_1__m4	3.34	500bp	top10perTarget	0.0445342	14.6667
FOS	FRAT2	FALSE	1	dbcorrdb__MXI1__ENCSR000EIA_1__m4	3.34	500bp	top10perTarget	0.138902	44.157
FOS	FTH1	FALSE	1	dbcorrdb__MXI1__ENCSR000EIA_1__m4	3.34	500bp	top10perTarget	0.267979	70.0241
FOS	FTL	FALSE	1	dbcorrdb__MXI1__ENCSR000EIA_1__m4	3.34	500bp	top10perTarget	0.173523	39.8432
FOS	GAB2	FALSE	1	dbcorrdb__MXI1__ENCSR000EIA_1__m4	3.34	500bp	top10perTarget	0.0607817	10.0481
FOS	GABARAP	FALSE	1	dbcorrdb__MXI1__ENCSR000EIA_1__m4	3.34	500bp	top10perTarget	0.125198	37.5397
FOS	GBA	FALSE	1	dbcorrdb__MXI1__ENCSR000EIA_1__m4	3.34	500bp	top10perTarget	0.0374727	3.96098
FOS	GGA1	FALSE	1	dbcorrdb__MXI1__ENCSR000EIA_1__m4	3.34	500bp	top10perTarget	0.0414958	5.06651
FOS	GLUL	FALSE	1	dbcorrdb__MXI1__ENCSR000EIA_1__m4	3.34	500bp	top10perTarget	0.120786	31.6559
FOS	GNAQ	FALSE	1	dbcorrdb__MXI1__ENCSR000EIA_1__m4	3.34	500bp	top10perTarget	0.0912931	23.1513
FOS	GNB2	FALSE	1	dbcorrdb__MXI1__ENCSR000EIA_1__m4	3.34	500bp	top10perTarget	0.106007	20.5
FOS	H3F3A	FALSE	1	dbcorrdb__MXI1__ENCSR000EIA_1__m4	3.34	500bp	top10perTarget	0.258798	77.2021
FOS	HLA-C	FALSE	1	dbcorrdb__MXI1__ENCSR000EIA_1__m4	3.34	500bp	top10perTarget	0.230624	63.7615
FOS	HNRNPC	FALSE	1	dbcorrdb__MXI1__ENCSR000EIA_1__m4	3.34	500bp	top10perTarget	0.0759524	19.8688
FOS	IKBIP	FALSE	1	dbcorrdb__MXI1__ENCSR000EIA_1__m4	3.34	500bp	top10perTarget	0.0697934	9.34139
FOS	IL6R	FALSE	1	dbcorrdb__MXI1__ENCSR000EIA_1__m4	3.34	500bp	top10perTarget	0.120912	27.7492
FOS	ILK	FALSE	1	dbcorrdb__MXI1__ENCSR000EIA_1__m4	3.34	500bp	top10perTarget	0.0390026	2.011
FOS	IQGAP2	FALSE	1	dbcorrdb__MXI1__ENCSR000EIA_1__m4	3.34	500bp	top10perTarget	0.063507	9.80972
FOS	IRF1	FALSE	1	dbcorrdb__MXI1__ENCSR000EIA_1__m4	3.34	500bp	top10perTarget	0.111103	19.3782
FOS	ITGA5	FALSE	1	dbcorrdb__MXI1__ENCSR000EIA_1__m4	3.34	500bp	top10perTarget	0.0562512	8.04297
FOS	IVNS1ABP	FALSE	1	dbcorrdb__MXI1__ENCSR000EIA_1__m4	3.34	500bp	top10perTarget	0.0838814	23.6031
FOS	JARID2	FALSE	1	dbcorrdb__MXI1__ENCSR000EIA_1__m4	3.34	500bp	top10perTarget	0.059678	10.8731
FOS	JMJD1C	FALSE	1	dbcorrdb__MXI1__ENCSR000EIA_1__m4	3.34	500bp	top10perTarget	0.11339	35.9854
FOS	JUN	FALSE	1	dbcorrdb__MXI1__ENCSR000EIA_1__m4	3.34	500bp	top10perTarget	0.0355568	1.25637
FOS	JUNB	FALSE	1	dbcorrdb__MXI1__ENCSR000EIA_1__m4	3.34	500bp	top10perTarget	0.265917	162.252
FOS	JUND	FALSE	1	dbcorrdb__MXI1__ENCSR000EIA_1__m4	3.34	500bp	top10perTarget	0.147076	55.1778
FOS	KCNE3	FALSE	1	dbcorrdb__MXI1__ENCSR000EIA_1__m4	3.34	500bp	top10perTarget	0.0727794	11.4258
FOS	KDM3A	FALSE	1	dbcorrdb__MXI1__ENCSR000EIA_1__m4	3.34	500bp	top10perTarget	0.0479703	7.84045
FOS	KDM4B	FALSE	1	dbcorrdb__MXI1__ENCSR000EIA_1__m4	3.34	500bp	top10perTarget	0.063119	14.2241
FOS	KIAA0040	FALSE	1	dbcorrdb__MXI1__ENCSR000EIA_1__m4	3.34	500bp	top10perTarget	0.0656025	9.25448
FOS	KLF2	FALSE	1	dbcorrdb__MXI1__ENCSR000EIA_1__m4	3.34	500bp	top10perTarget	0.253316	158.181
FOS	KLF6	FALSE	1	dbcorrdb__MXI1__ENCSR000EIA_1__m4	3.34	500bp	top10perTarget	0.197649	151.492
FOS	KLHL21	FALSE	1	dbcorrdb__MXI1__ENCSR000EIA_1__m4	3.34	500bp	top10perTarget	0.0389176	6.0427
FOS	LASP1	FALSE	1	dbcorrdb__MXI1__ENCSR000EIA_1__m4	3.34	500bp	top10perTarget	0.0670343	12.665
FOS	LITAF	FALSE	1	dbcorrdb__MXI1__ENCSR000EIA_1__m4	3.34	500bp	top10perTarget	0.20666	56.4663
FOS	LMAN2	FALSE	1	dbcorrdb__MXI1__ENCSR000EIA_1__m4	3.34	500bp	top10perTarget	0.0481298	5.30842
FOS	LRRFIP1	FALSE	1	dbcorrdb__MXI1__ENCSR000EIA_1__m4	3.34	500bp	top10perTarget	0.121986	28.9216
FOS	MAML2	FALSE	1	dbcorrdb__MXI1__ENCSR000EIA_1__m4	3.34	500bp	top10perTarget	0.0428761	8.19808
FOS	MAN1A1	FALSE	1	dbcorrdb__MXI1__ENCSR000EIA_1__m4	3.34	500bp	top10perTarget	0.0519166	9.89531
FOS	MAP7D1	FALSE	1	dbcorrdb__MXI1__ENCSR000EIA_1__m4	3.34	500bp	top10perTarget	0.0477599	7.12039
FOS	MAST3	FALSE	1	dbcorrdb__MXI1__ENCSR000EIA_1__m4	3.34	500bp	top10perTarget	0.0699359	11.5887
FOS	MBD6	FALSE	1	dbcorrdb__MXI1__ENCSR000EIA_1__m4	3.34	500bp	top10perTarget	0.0528434	9.63511
FOS	MCL1	FALSE	1	dbcorrdb__MXI1__ENCSR000EIA_1__m4	3.34	500bp	top10perTarget	0.237093	126.408
FOS	MED25	FALSE	1	dbcorrdb__MXI1__ENCSR000EIA_1__m4	3.34	500bp	top10perTarget	0.0436185	8.25323
FOS	MIB1	FALSE	1	dbcorrdb__MXI1__ENCSR000EIA_1__m4	3.34	500bp	top10perTarget	0.0354771	3.48554
FOS	MIDN	FALSE	1	dbcorrdb__MXI1__ENCSR000EIA_1__m4	3.34	500bp	top10perTarget	0.145063	48.9321
FOS	MKNK2	FALSE	1	dbcorrdb__MXI1__ENCSR000EIA_1__m4	3.34	500bp	top10perTarget	0.0888283	23.7232
FOS	MXD1	FALSE	1	dbcorrdb__MXI1__ENCSR000EIA_1__m4	3.34	500bp	top10perTarget	0.191324	78.1997
FOS	MYADM	FALSE	1	dbcorrdb__MXI1__ENCSR000EIA_1__m4	3.34	500bp	top10perTarget	0.16748	45.1245
FOS	MYL12A	FALSE	1	dbcorrdb__MXI1__ENCSR000EIA_1__m4	3.34	500bp	top10perTarget	0.105174	16.183
FOS	NAA50	FALSE	1	dbcorrdb__MXI1__ENCSR000EIA_1__m4	3.34	500bp	top10perTarget	0.0470756	6.53836
FOS	NDE1	FALSE	1	dbcorrdb__MXI1__ENCSR000EIA_1__m4	3.34	500bp	top10perTarget	0.0594627	8.70493
FOS	NFKBIZ	FALSE	1	dbcorrdb__MXI1__ENCSR000EIA_1__m4	3.34	500bp	top10perTarget	0.0830614	18.6518
FOS	NOTCH1	FALSE	1	dbcorrdb__MXI1__ENCSR000EIA_1__m4	3.34	500bp	top10perTarget	0.0718192	10.2123
FOS	NPC2	FALSE	1	dbcorrdb__MXI1__ENCSR000EIA_1__m4	3.34	500bp	top10perTarget	0.0604298	19.4016
FOS	NPEPPS	FALSE	1	dbcorrdb__MXI1__ENCSR000EIA_1__m4	3.34	500bp	top10perTarget	0.0773079	17.1749
FOS	NR3C1	FALSE	1	dbcorrdb__MXI1__ENCSR000EIA_1__m4	3.34	500bp	top10perTarget	0.0652169	10.9577
FOS	OGFR	FALSE	1	dbcorrdb__MXI1__ENCSR000EIA_1__m4	3.34	500bp	top10perTarget	0.0452535	9.6691
FOS	OSTF1	FALSE	1	dbcorrdb__MXI1__ENCSR000EIA_1__m4	3.34	500bp	top10perTarget	0.0671828	12.5279
FOS	OTUD5	FALSE	1	dbcorrdb__MXI1__ENCSR000EIA_1__m4	3.34	500bp	top10perTarget	0.0392972	4.22738
FOS	PDLIM7	FALSE	1	dbcorrdb__MXI1__ENCSR000EIA_1__m4	3.34	500bp	top10perTarget	0.0489334	9.22815
FOS	PELI2	FALSE	1	dbcorrdb__MXI1__ENCSR000EIA_1__m4	3.34	500bp	top10perTarget	0.0360168	5.05939
FOS	PHF20	FALSE	1	dbcorrdb__MXI1__ENCSR000EIA_1__m4	3.34	500bp	top10perTarget	0.0449596	5.62426
FOS	PIK3R5	FALSE	1	dbcorrdb__MXI1__ENCSR000EIA_1__m4	3.34	500bp	top10perTarget	0.0512335	5.73107
FOS	PIM3	FALSE	1	dbcorrdb__MXI1__ENCSR000EIA_1__m4	3.34	500bp	top10perTarget	0.0572811	10.4136
FOS	PLEKHA2	FALSE	1	dbcorrdb__MXI1__ENCSR000EIA_1__m4	3.34	500bp	top10perTarget	0.0471291	8.78185
FOS	PLEKHG3	FALSE	1	dbcorrdb__MXI1__ENCSR000EIA_1__m4	3.34	500bp	top10perTarget	0.0515175	7.4523
FOS	PLEKHM1	FALSE	1	dbcorrdb__MXI1__ENCSR000EIA_1__m4	3.34	500bp	top10perTarget	0.039638	4.59032
FOS	PLEKHO2	FALSE	1	dbcorrdb__MXI1__ENCSR000EIA_1__m4	3.34	500bp	top10perTarget	0.0628002	13.8179
FOS	PLK3	FALSE	1	dbcorrdb__MXI1__ENCSR000EIA_1__m4	3.34	500bp	top10perTarget	0.0706811	25.7794
FOS	PPP1R15B	FALSE	1	dbcorrdb__MXI1__ENCSR000EIA_1__m4	3.34	500bp	top10perTarget	0.0606631	16.7857
FOS	PPP4C	FALSE	1	dbcorrdb__MXI1__ENCSR000EIA_1__m4	3.34	500bp	top10perTarget	0.0453756	7.29412
FOS	PPTC7	FALSE	1	dbcorrdb__MXI1__ENCSR000EIA_1__m4	3.34	500bp	top10perTarget	0.0637593	18.9225
FOS	PRKDC	FALSE	1	dbcorrdb__MXI1__ENCSR000EIA_1__m4	3.34	500bp	top10perTarget	0.0788467	11.7326
FOS	PTPRE	FALSE	1	dbcorrdb__MXI1__ENCSR000EIA_1__m4	3.34	500bp	top10perTarget	0.144754	64.4611
FOS	RAB11A	FALSE	1	dbcorrdb__MXI1__ENCSR000EIA_1__m4	3.34	500bp	top10perTarget	0.0461421	8.0291
FOS	RAB11FIP1	FALSE	1	dbcorrdb__MXI1__ENCSR000EIA_1__m4	3.34	500bp	top10perTarget	0.164792	76.0662
FOS	RAB2A	FALSE	1	dbcorrdb__MXI1__ENCSR000EIA_1__m4	3.34	500bp	top10perTarget	0.0580937	8.31423
FOS	RAB35	FALSE	1	dbcorrdb__MXI1__ENCSR000EIA_1__m4	3.34	500bp	top10perTarget	0.0347345	5.39209
FOS	RAB8A	FALSE	1	dbcorrdb__MXI1__ENCSR000EIA_1__m4	3.34	500bp	top10perTarget	0.0461805	6.07775
FOS	RAC1	FALSE	1	dbcorrdb__MXI1__ENCSR000EIA_1__m4	3.34	500bp	top10perTarget	0.118631	23.9402
FOS	RALY	FALSE	1	dbcorrdb__MXI1__ENCSR000EIA_1__m4	3.34	500bp	top10perTarget	0.0393035	4.98542
FOS	RBM4	FALSE	1	dbcorrdb__MXI1__ENCSR000EIA_1__m4	3.34	500bp	top10perTarget	0.0373213	6.02746
FOS	REM2	FALSE	1	dbcorrdb__MXI1__ENCSR000EIA_1__m4	3.34	500bp	top10perTarget	0.0338721	2.22457
FOS	RFX2	FALSE	1	dbcorrdb__MXI1__ENCSR000EIA_1__m4	3.34	500bp	top10perTarget	0.0562021	12.1427
FOS	RGS2	FALSE	1	dbcorrdb__MXI1__ENCSR000EIA_1__m4	3.34	500bp	top10perTarget	0.259527	123.314
FOS	RHOB	FALSE	1	dbcorrdb__MXI1__ENCSR000EIA_1__m4	3.34	500bp	top10perTarget	0.0840793	19.0406
FOS	RHOG	FALSE	1	dbcorrdb__MXI1__ENCSR000EIA_1__m4	3.34	500bp	top10perTarget	0.0883707	15.326
FOS	RNF145	FALSE	1	dbcorrdb__MXI1__ENCSR000EIA_1__m4	3.34	500bp	top10perTarget	0.0636837	10.7151
FOS	RNF19B	FALSE	1	dbcorrdb__MXI1__ENCSR000EIA_1__m4	3.34	500bp	top10perTarget	0.0547567	8.36666
FOS	RP2	FALSE	1	dbcorrdb__MXI1__ENCSR000EIA_1__m4	3.34	500bp	top10perTarget	0.0620775	10.1549
FOS	RPS6KA1	FALSE	1	dbcorrdb__MXI1__ENCSR000EIA_1__m4	3.34	500bp	top10perTarget	0.0498054	10.2376
FOS	RRAGC	FALSE	1	dbcorrdb__MXI1__ENCSR000EIA_1__m4	3.34	500bp	top10perTarget	0.0543809	8.74186
FOS	SAMD4B	FALSE	1	dbcorrdb__MXI1__ENCSR000EIA_1__m4	3.34	500bp	top10perTarget	0.0493522	5.99865
FOS	SAT1	FALSE	1	dbcorrdb__MXI1__ENCSR000EIA_1__m4	3.34	500bp	top10perTarget	0.193028	59.899
FOS	SERTAD2	FALSE	1	dbcorrdb__MXI1__ENCSR000EIA_1__m4	3.34	500bp	top10perTarget	0.0414359	4.34417
FOS	SGK1	FALSE	1	dbcorrdb__MXI1__ENCSR000EIA_1__m4	3.34	500bp	top10perTarget	0.0737517	25.4061
FOS	SH3BP2	FALSE	1	dbcorrdb__MXI1__ENCSR000EIA_1__m4	3.34	500bp	top10perTarget	0.0636818	11.4166
FOS	SHISA5	FALSE	1	dbcorrdb__MXI1__ENCSR000EIA_1__m4	3.34	500bp	top10perTarget	0.0752563	19.0433
FOS	SIRPA	FALSE	1	dbcorrdb__MXI1__ENCSR000EIA_1__m4	3.34	500bp	top10perTarget	0.0818563	15.3534
FOS	SKI	FALSE	1	dbcorrdb__MXI1__ENCSR000EIA_1__m4	3.34	500bp	top10perTarget	0.0402909	3.25633
FOS	SKIL	FALSE	1	dbcorrdb__MXI1__ENCSR000EIA_1__m4	3.34	500bp	top10perTarget	0.0422812	6.12478
FOS	SLC15A3	FALSE	1	dbcorrdb__MXI1__ENCSR000EIA_1__m4	3.34	500bp	top10perTarget	0.0437112	5.60039
FOS	SLC16A3	FALSE	1	dbcorrdb__MXI1__ENCSR000EIA_1__m4	3.34	500bp	top10perTarget	0.0617884	12.5239
FOS	SLC44A2	FALSE	1	dbcorrdb__MXI1__ENCSR000EIA_1__m4	3.34	500bp	top10perTarget	0.06696	11.2633
FOS	SNN	FALSE	1	dbcorrdb__MXI1__ENCSR000EIA_1__m4	3.34	500bp	top10perTarget	0.0460397	6.44327
FOS	SOD2	FALSE	1	dbcorrdb__MXI1__ENCSR000EIA_1__m4	3.34	500bp	top10perTarget	0.194988	41.9672
FOS	SP1	FALSE	1	dbcorrdb__MXI1__ENCSR000EIA_1__m4	3.34	500bp	top10perTarget	0.0737372	17.1596
FOS	SPOPL	FALSE	1	dbcorrdb__MXI1__ENCSR000EIA_1__m4	3.34	500bp	top10perTarget	0.0622296	8.79048
FOS	SRSF3	FALSE	1	dbcorrdb__MXI1__ENCSR000EIA_1__m4	3.34	500bp	top10perTarget	0.0456734	8.44363
FOS	SUMO2	FALSE	1	dbcorrdb__MXI1__ENCSR000EIA_1__m4	3.34	500bp	top10perTarget	0.0423576	6.84556
FOS	SUPT4H1	FALSE	1	dbcorrdb__MXI1__ENCSR000EIA_1__m4	3.34	500bp	top10perTarget	0.0461593	7.82246
FOS	TACC1	FALSE	1	dbcorrdb__MXI1__ENCSR000EIA_1__m4	3.34	500bp	top10perTarget	0.0554056	8.92128
FOS	TAF12	FALSE	1	dbcorrdb__MXI1__ENCSR000EIA_1__m4	3.34	500bp	top10perTarget	0.0356852	2.02585
FOS	TAF13	FALSE	1	dbcorrdb__MXI1__ENCSR000EIA_1__m4	3.34	500bp	top10perTarget	0.0382168	3.45184
FOS	TAGLN2	FALSE	1	dbcorrdb__MXI1__ENCSR000EIA_1__m4	3.34	500bp	top10perTarget	0.158445	47.9546
FOS	TLR2	FALSE	1	dbcorrdb__MXI1__ENCSR000EIA_1__m4	3.34	500bp	top10perTarget	0.0915233	18.9401
FOS	TMSB4X	FALSE	1	dbcorrdb__MXI1__ENCSR000EIA_1__m4	3.34	500bp	top10perTarget	0.181275	56.059
FOS	TNRC18	FALSE	1	dbcorrdb__MXI1__ENCSR000EIA_1__m4	3.34	500bp	top10perTarget	0.0548276	9.88431
FOS	TP53INP1	FALSE	1	dbcorrdb__MXI1__ENCSR000EIA_1__m4	3.34	500bp	top10perTarget	0.0484908	5.90004
FOS	TPM3	FALSE	1	dbcorrdb__MXI1__ENCSR000EIA_1__m4	3.34	500bp	top10perTarget	0.106391	19.2273
FOS	TPM4	FALSE	1	dbcorrdb__MXI1__ENCSR000EIA_1__m4	3.34	500bp	top10perTarget	0.0965422	41.9659
FOS	TRAPPC5	FALSE	1	dbcorrdb__MXI1__ENCSR000EIA_1__m4	3.34	500bp	top10perTarget	0.0666803	10.1646
FOS	TSC22D3	FALSE	1	dbcorrdb__MXI1__ENCSR000EIA_1__m4	3.34	500bp	top10perTarget	0.221246	142.554
FOS	UBE2D3	FALSE	1	dbcorrdb__MXI1__ENCSR000EIA_1__m4	3.34	500bp	top10perTarget	0.123712	30.9137
FOS	UBE2M	FALSE	1	dbcorrdb__MXI1__ENCSR000EIA_1__m4	3.34	500bp	top10perTarget	0.0483199	6.62425
FOS	UBE2R2	FALSE	1	dbcorrdb__MXI1__ENCSR000EIA_1__m4	3.34	500bp	top10perTarget	0.109303	23.8453
FOS	UBE2W	FALSE	1	dbcorrdb__MXI1__ENCSR000EIA_1__m4	3.34	500bp	top10perTarget	0.0478396	7.00459
FOS	UNC93B1	FALSE	1	dbcorrdb__MXI1__ENCSR000EIA_1__m4	3.34	500bp	top10perTarget	0.031588	2.13236
FOS	VASP	FALSE	1	dbcorrdb__MXI1__ENCSR000EIA_1__m4	3.34	500bp	top10perTarget	0.138767	38.8341
FOS	WWP2	FALSE	1	dbcorrdb__MXI1__ENCSR000EIA_1__m4	3.34	500bp	top10perTarget	0.0341101	5.47956
FOS	XKR8	FALSE	1	dbcorrdb__MXI1__ENCSR000EIA_1__m4	3.34	500bp	top10perTarget	0.040717	4.3319
FOS	YPEL3	FALSE	1	dbcorrdb__MXI1__ENCSR000EIA_1__m4	3.34	500bp	top10perTarget	0.130544	28.7878
FOS	ZBTB7A	FALSE	1	dbcorrdb__MXI1__ENCSR000EIA_1__m4	3.34	500bp	top10perTarget	0.0426795	7.99875
FOS	ZFP36	FALSE	1	dbcorrdb__MXI1__ENCSR000EIA_1__m4	3.34	500bp	top10perTarget	0.212928	102.948
FOS	ZFP36L1	FALSE	1	dbcorrdb__MXI1__ENCSR000EIA_1__m4	3.34	500bp	top10perTarget	0.208917	91.4571
FOS	ZFP36L2	FALSE	1	dbcorrdb__MXI1__ENCSR000EIA_1__m4	3.34	500bp	top10perTarget	0.110931	49.5049
FOS	ZNF3	FALSE	1	dbcorrdb__MXI1__ENCSR000EIA_1__m4	3.34	500bp	top10perTarget	0.0478486	4.65435
FOSB	ARL5B	FALSE	3	transfac_pro__M00917	3.3	10kb	top10perTarget	0.053533	7.90398
FOSB	CCL4	FALSE	2	transfac_pro__M00917	3.3	10kb	top10perTarget	0.0341921	2.63205
FOSB	EGR3	FALSE	3	transfac_pro__M00917	3.3	10kb	top10perTarget	0.116478	21.6696
FOSB	FOS	FALSE	3	transfac_pro__M00917	3.3	10kb	top10perTarget	0.217211	143.658
FOSB	FOSB	FALSE	3	transfac_pro__M00917	3.3	10kb	top10perTarget	1	NA
FOSB	IER2	FALSE	1	transfac_pro__M00917	3.3	10kb	top10perTarget	0.152438	34.5373
FOSB	JUND	FALSE	3	transfac_pro__M00917	3.3	10kb	top10perTarget	0.181765	147.294
FOSB	KLF6	FALSE	2	transfac_pro__M00917	3.3	10kb	top10perTarget	0.107928	45.209
FOSB	MAFF	FALSE	3	transfac_pro__M00917	3.3	10kb	top10perTarget	0.067091	11.916
FOSB	NR4A2	FALSE	3	transfac_pro__M00917	3.3	10kb	top10perTarget	0.0912476	19.2881
FOSB	PPP1R15A	FALSE	2	transfac_pro__M00917	3.3	10kb	top10perTarget	0.10432	44.9683
FOSB	TPM4	FALSE	2	transfac_pro__M00917	3.3	10kb	top10perTarget	0.0745077	13.2034
FOSB	CPSF7	FALSE	1	cisbp__M0362	3.17	500bp	top10perTarget	0.0498752	15.5828
FOSB	DHRS9	FALSE	1	cisbp__M0362	3.17	500bp	top10perTarget	0.0524091	9.43204
FOSB	DNAJB1	FALSE	1	cisbp__M0362	3.17	500bp	top10perTarget	0.0421031	2.61183
FOSB	DUSP6	FALSE	1	cisbp__M0362	3.17	500bp	top10perTarget	0.103914	57.8072
FOSB	EGR1	FALSE	1	cisbp__M0362	3.17	500bp	top10perTarget	0.156621	29.8803
FOSB	EHD4	FALSE	1	cisbp__M0362	3.17	500bp	top10perTarget	0.0535718	4.26758
FOSB	EIF4A1	FALSE	1	cisbp__M0362	3.17	500bp	top10perTarget	0.0378687	5.85749
FOSB	IFI6	FALSE	1	cisbp__M0362	3.17	500bp	top10perTarget	0.14984	31.722
FOSB	IRF1	FALSE	1	cisbp__M0362	3.17	500bp	top10perTarget	0.124084	22.8162
FOSB	IRF9	FALSE	1	cisbp__M0362	3.17	500bp	top10perTarget	0.0859116	12.7395
FOSB	JUNB	FALSE	1	cisbp__M0362	3.17	500bp	top10perTarget	0.106564	19.0739
FOSB	KLF2	FALSE	1	cisbp__M0362	3.17	500bp	top10perTarget	0.115973	24.7519
FOSB	MCL1	FALSE	1	cisbp__M0362	3.17	500bp	top10perTarget	0.133108	38.6405
FOSB	MORF4L2	FALSE	1	cisbp__M0362	3.17	500bp	top10perTarget	0.0324017	1.31262
FOSB	MYADM	FALSE	1	cisbp__M0362	3.17	500bp	top10perTarget	0.165507	97.4395
FOSB	NFKB2	FALSE	1	cisbp__M0362	3.17	500bp	top10perTarget	0.0530835	7.22642
FOSB	NOD2	FALSE	1	cisbp__M0362	3.17	500bp	top10perTarget	0.0365174	4.42146
FOSB	PCGF5	FALSE	1	cisbp__M0362	3.17	500bp	top10perTarget	0.0581666	9.59038
FOSB	PLK3	FALSE	1	cisbp__M0362	3.17	500bp	top10perTarget	0.0591202	16.7475
FOSB	SAT1	FALSE	1	cisbp__M0362	3.17	500bp	top10perTarget	0.10541	20.5698
FOSB	SERTAD2	FALSE	1	cisbp__M0362	3.17	500bp	top10perTarget	0.0437786	7.5179
FOSB	SOX6	FALSE	1	cisbp__M0362	3.17	500bp	top10perTarget	0.0363333	1.04554
FOSB	STX11	FALSE	1	cisbp__M0362	3.17	500bp	top10perTarget	0.0831259	20.697
FOSB	TAGAP	FALSE	1	cisbp__M0362	3.17	500bp	top10perTarget	0.0987864	14.5792
FOSB	TMSB10	FALSE	1	cisbp__M0362	3.17	500bp	top10perTarget	0.0545177	15.0305
FOSB	TREM1	FALSE	1	cisbp__M0362	3.17	500bp	top10perTarget	0.12502	56.4203
FOSB	TSC22D3	FALSE	1	cisbp__M0362	3.17	500bp	top10perTarget	0.140734	44.2255
FOSB	WSB2	FALSE	1	cisbp__M0362	3.17	500bp	top10perTarget	0.0337804	1.56172
FOSB	YPEL5	FALSE	1	cisbp__M0362	3.17	500bp	top10perTarget	0.0891152	49.0086
FOSB	ZCCHC2	FALSE	1	cisbp__M0362	3.17	500bp	top10perTarget	0.0798584	16.467
FOSB	ZNF641	FALSE	1	cisbp__M0362	3.17	500bp	top10perTarget	0.0337891	2.17005
FOXO3	CTBP2	TRUE	22	hocomoco__FOXO3_HUMAN.H11MO.0.B	3.98	10kb	top10perTarget	0.0469839	12.3119
FOXO3	DDX6	TRUE	14	hocomoco__FOXO3_HUMAN.H11MO.0.B	3.98	10kb	top10perTarget	0.045031	10.3725
FOXO3	FOXO3	TRUE	26	hocomoco__FOXO3_HUMAN.H11MO.0.B	3.98	10kb	top10perTarget	1	NA
FOXO3	SBF2	TRUE	5	hocomoco__FOXO3_HUMAN.H11MO.0.B	3.98	10kb	top10perTarget	0.0392972	6.8434
FOXO3	SLC45A4	TRUE	25	hocomoco__FOXO3_HUMAN.H11MO.0.B	3.98	10kb	top10perTarget	0.0309572	6.29947
FOXO3	TCF25	TRUE	4	hocomoco__FOXO3_HUMAN.H11MO.0.B	3.98	10kb	top10perTarget	0.0373363	7.79152
FOXO3	REPS2	FALSE	1	cisbp__M3276	3.45	500bp	top10perTarget	0.0389239	9.81045
FOXO3	ABI1	TRUE	1	transfac_pro__M01137	3.43	10kb	top10perTarget	0.0501617	8.89358
FOXO3	RAB8B	FALSE	1	cisbp__M0749	3.23	10kb	top10perTarget	0.0310128	9.45501
IKZF1	C9orf72	TRUE	1	tfdimers__MD00143	4.23	500bp	top10perTarget	0.0366186	6.38564
IKZF1	CD48	TRUE	2	tfdimers__MD00143	4.23	500bp	top10perTarget	0.0390224	6.98644
IKZF1	CTBS	TRUE	1	tfdimers__MD00143	4.23	500bp	top10perTarget	0.0579044	11.8607
IKZF1	HRH2	TRUE	3	tfdimers__MD00143	4.23	500bp	top10perTarget	0.0765102	17.1158
IKZF1	KDM3B	TRUE	3	tfdimers__MD00143	4.23	500bp	top10perTarget	0.0407043	4.99537
IKZF1	SENP7	TRUE	1	tfdimers__MD00143	4.23	500bp	top10perTarget	0.0377673	4.31642
IKZF1	SYK	TRUE	4	tfdimers__MD00143	4.23	500bp	top10perTarget	0.0437765	10.6678
IKZF1	TNFRSF9	TRUE	1	tfdimers__MD00143	4.23	500bp	top10perTarget	0.0412965	4.429
IKZF1	XPO1	TRUE	2	tfdimers__MD00143	4.23	500bp	top10perTarget	0.0435384	6.31074
IKZF1	HMGN2	FALSE	2	homer__AGAGGAAGTG_PU.1	3.77	500bp	top10perTarget	0.0355067	4.90857
IKZF1	ASPH	FALSE	2	taipale_cyt_meth__SPIB_RAWWGRGGAAGTN_FL_meth	3.45	10kb	top10perTarget	0.0499787	5.97265
IKZF1	IKZF1	FALSE	2	taipale_cyt_meth__SPIB_RAWWGRGGAAGTN_FL_meth	3.45	10kb	top10perTarget	1	NA
IKZF1	NCOA2	FALSE	2	taipale_cyt_meth__SPIB_RAWWGRGGAAGTN_FL_meth	3.45	10kb	top10perTarget	0.047756	7.64979
IKZF1	RNF44	FALSE	2	taipale_cyt_meth__SPIB_RAWWGRGGAAGTN_FL_meth	3.45	10kb	top10perTarget	0.0454848	6.34462
IKZF1	FCHO2	FALSE	1	taipale_cyt_meth__SPIB_RWWGRGGAAGTN_eDBD_meth	3.2	10kb	top10perTarget	0.0403769	5.07124
IRF1	PIM2	FALSE	8	cisbp__M4635	9.86	500bp	top10perTarget	0.0376885	14.535
IRF1	CHMP5	FALSE	3	taipale_cyt_meth__IRF5_NYGAAACCGAAACY_eDBD	9.73	10kb	top10perTarget	0.0663191	18.4957
IRF1	TNFAIP3	TRUE	52	cisbp__M6307	9.71	10kb	top10perTarget	0.0543411	11.982
IRF1	CEACAM1	TRUE	57	hocomoco__IRF1_MOUSE.H11MO.0.A	9.16	500bp	top10perTarget	0.031715	0.972664
IRF1	FCGR1A	TRUE	53	hocomoco__IRF1_MOUSE.H11MO.0.A	9.16	500bp	top10perTarget	0.0982053	53.3903
IRF1	FCGR1B	TRUE	55	hocomoco__IRF1_MOUSE.H11MO.0.A	9.16	500bp	top10perTarget	0.0926072	57.3983
IRF1	FPR2	TRUE	80	hocomoco__IRF1_MOUSE.H11MO.0.A	9.16	500bp	top10perTarget	0.0807075	22.8534
IRF1	G0S2	TRUE	63	hocomoco__IRF1_MOUSE.H11MO.0.A	9.16	500bp	top10perTarget	0.106767	36.0719
IRF1	GFM1	TRUE	34	hocomoco__IRF1_MOUSE.H11MO.0.A	9.16	500bp	top10perTarget	0.0382006	2.42095
IRF1	ICAM1	TRUE	64	hocomoco__IRF1_MOUSE.H11MO.0.A	9.16	500bp	top10perTarget	0.073726	43.3992
IRF1	PSMB3	TRUE	98	hocomoco__IRF1_MOUSE.H11MO.0.A	9.16	500bp	top10perTarget	0.0458587	13.3002
IRF1	SCARF1	TRUE	52	hocomoco__IRF1_MOUSE.H11MO.0.A	9.16	500bp	top10perTarget	0.0739893	23.9806
IRF1	TFG	TRUE	52	hocomoco__IRF1_MOUSE.H11MO.0.A	9.16	500bp	top10perTarget	0.0337079	3.84948
IRF1	APOBEC3A	TRUE	5	swissregulon__hs__IRF1_2_7.p3	9.08	500bp	top10perTarget	0.0841335	28.6878
IRF1	FFAR2	TRUE	25	swissregulon__hs__IRF1_2_7.p3	9.08	500bp	top10perTarget	0.106717	58.2105
IRF1	GAS7	TRUE	23	swissregulon__hs__IRF1_2_7.p3	9.08	500bp	top10perTarget	0.034148	8.88676
IRF1	GSTO1	TRUE	2	swissregulon__hs__IRF1_2_7.p3	9.08	500bp	top10perTarget	0.034566	1.83309
IRF1	HINT1	TRUE	13	swissregulon__hs__IRF1_2_7.p3	9.08	500bp	top10perTarget	0.0331246	5.26777
IRF1	MAT2B	TRUE	45	swissregulon__hs__IRF1_2_7.p3	9.08	500bp	top10perTarget	0.0501217	11.8289
IRF1	NAPA	TRUE	46	swissregulon__hs__IRF1_2_7.p3	9.08	500bp	top10perTarget	0.0974585	41.8769
IRF1	NFKBIA	TRUE	41	swissregulon__hs__IRF1_2_7.p3	9.08	500bp	top10perTarget	0.0846533	30.489
IRF1	OAZ2	TRUE	25	swissregulon__hs__IRF1_2_7.p3	9.08	500bp	top10perTarget	0.063958	12.9347
IRF1	PPP1R15A	TRUE	20	swissregulon__hs__IRF1_2_7.p3	9.08	500bp	top10perTarget	0.0791848	44.4125
IRF1	SERPING1	TRUE	14	swissregulon__hs__IRF1_2_7.p3	9.08	500bp	top10perTarget	0.073906	22.3515
IRF1	SNX20	TRUE	33	swissregulon__hs__IRF1_2_7.p3	9.08	500bp	top10perTarget	0.0424451	19.4054
IRF1	TAF13	TRUE	29	swissregulon__hs__IRF1_2_7.p3	9.08	500bp	top10perTarget	0.0404621	3.28228
IRF1	TNFAIP2	TRUE	55	swissregulon__hs__IRF1_2_7.p3	9.08	500bp	top10perTarget	0.0822928	24.4981
IRF1	TOR1B	TRUE	24	swissregulon__hs__IRF1_2_7.p3	9.08	500bp	top10perTarget	0.0386054	2.96732
IRF1	TYMP	TRUE	6	swissregulon__hs__IRF1_2_7.p3	9.08	500bp	top10perTarget	0.14193	74.0509
IRF1	XKR8	TRUE	25	swissregulon__hs__IRF1_2_7.p3	9.08	500bp	top10perTarget	0.0341749	7.68699
IRF1	RPS9	TRUE	5	hocomoco__IRF1_HUMAN.H11MO.0.A	8.72	500bp	top10perTarget	0.086926	20.2885
IRF1	TNFAIP6	TRUE	27	hocomoco__IRF1_HUMAN.H11MO.0.A	8.72	500bp	top10perTarget	0.0900772	37.4198
IRF1	PLEK	TRUE	27	dbcorrdb__IRF1__ENCSR000EGK_1__m1	8.37	10kb	top10perTarget	0.101132	74.9078
IRF1	PML	TRUE	40	dbcorrdb__IRF1__ENCSR000EGK_1__m1	8.37	10kb	top10perTarget	0.0879834	43.8563
IRF1	ZNF200	TRUE	4	dbcorrdb__IRF1__ENCSR000EGK_1__m1	7.34	500bp	top10perTarget	0.0399713	5.38598
IRF1	RPL28	FALSE	9	cisbp__M6309	7.29	500bp	top10perTarget	0.0642905	14.0803
IRF1	YME1L1	TRUE	2	transfac_pro__M00772	6.55	10kb	top10perTarget	0.0398363	10.8961
IRF1	EIF5	TRUE	13	tfdimers__MD00026	6.14	10kb	top10perTarget	0.0380136	5.72822
IRF1	IL1RAP	TRUE	16	tfdimers__MD00026	6.14	10kb	top10perTarget	0.0565487	11.9422
IRF1	RPS6KA5	TRUE	7	tfdimers__MD00026	6.14	10kb	top10perTarget	0.0403395	3.85577
IRF1	DRAP1	FALSE	5	transfac_public__M00063	6.13	500bp	top10perTarget	0.0597017	14.0038
IRF1	B4GALT5	TRUE	11	tfdimers__MD00138	6.06	10kb	top10perTarget	0.0694026	17.3996
IRF1	RAB11FIP1	TRUE	26	tfdimers__MD00138	6.06	10kb	top10perTarget	0.115568	32.4821
IRF1	ANKRD13A	TRUE	14	tfdimers__MD00026	6.02	500bp	top10perTarget	0.0711359	26.784
IRF1	ATG2A	TRUE	12	tfdimers__MD00026	6.02	500bp	top10perTarget	0.0570909	11.6849
IRF1	CHD1	TRUE	6	tfdimers__MD00026	6.02	500bp	top10perTarget	0.0475455	23.5288
IRF1	ZCCHC2	FALSE	3	cisbp__M3471	5.85	500bp	top10perTarget	0.0978058	31.3518
IRF1	OAS1	TRUE	17	tfdimers__MD00138	5.61	500bp	top10perTarget	0.0724298	16.4117
IRF1	TREM1	TRUE	23	tfdimers__MD00138	5.61	500bp	top10perTarget	0.101776	31.9774
IRF1	DDX21	TRUE	3	tfdimers__MD00527	5.5	10kb	top10perTarget	0.039123	10.2364
IRF1	GBP4	TRUE	3	tfdimers__MD00527	5.46	500bp	top10perTarget	0.119104	33.3913
IRF1	DOCK4	TRUE	10	cisbp__M3467	5.08	500bp	top10perTarget	0.0431072	4.03997
IRF1	MED25	TRUE	2	cisbp__M3467	5.08	500bp	top10perTarget	0.0658096	12.0018
IRF1	PLEKHO1	TRUE	6	cisbp__M3467	5.08	500bp	top10perTarget	0.0522052	9.30764
IRF1	SLC31A2	TRUE	16	cisbp__M3467	5.08	500bp	top10perTarget	0.0447139	8.22184
IRF1	IER5	TRUE	19	tfdimers__MD00208	5.03	10kb	top10perTarget	0.0362131	6.43583
IRF1	LPCAT2	TRUE	6	tfdimers__MD00208	5.03	10kb	top10perTarget	0.053286	13.2849
IRF1	SNX10	TRUE	5	tfdimers__MD00208	5.03	10kb	top10perTarget	0.0691433	15.7778
IRF1	CIR1	FALSE	2	swissregulon__hs__PRDM1.p3	4.84	10kb	top10perTarget	0.0794441	22.6577
IRF1	PPP1R15B	TRUE	8	transfac_pro__M00972	4.28	10kb	top10perTarget	0.0466883	7.66791
IRF1	CDS2	TRUE	5	transfac_public__M00062	4.2	10kb	top10perTarget	0.0416658	6.27937
IRF1	IRF9	TRUE	20	transfac_public__M00062	4.2	10kb	top10perTarget	0.198945	168.038
IRF1	ZNF276	TRUE	6	transfac_public__M00062	4.2	10kb	top10perTarget	0.0482827	17.4136
IRF1	PLAUR	FALSE	1	flyfactorsurvey__Blimp-1_SOLEXA_FBgn0035625	3.97	10kb	top10perTarget	0.0655273	10.3077
IRF1	ATP6V1G1	TRUE	4	tfdimers__MD00208	3.69	500bp	top10perTarget	0.0740248	35.9548
IRF1	LY96	TRUE	6	tfdimers__MD00208	3.69	500bp	top10perTarget	0.0441502	14.5161
IRF1	TOPORS	TRUE	7	tfdimers__MD00414	3.51	500bp	top10perTarget	0.0605843	13.4291
IRF1	DCAF11	TRUE	4	tfdimers__MD00342	3.5	500bp	top10perTarget	0.0640794	31.8463
IRF1	IFITM1	TRUE	8	tfdimers__MD00342	3.5	500bp	top10perTarget	0.111832	50.9949
IRF1	UBE2S	TRUE	2	tfdimers__MD00342	3.5	500bp	top10perTarget	0.0415241	6.8964
IRF1	ATG3	TRUE	8	cisbp__M3467	3.29	10kb	top10perTarget	0.0467389	23.3505
IRF1	RNF31	FALSE	1	cisbp__M6484	3.14	500bp	top10perTarget	0.0459398	9.93727
IRF1	CSRNP1	FALSE	8	taipale_cyt_meth__IRF8_NYGAAASYGAAASYN_FL	15	10kb	top10perTarget	0.0701146	34.3303
IRF1	MCL1	FALSE	10	taipale_cyt_meth__IRF8_NYGAAASYGAAASYN_FL	15	10kb	top10perTarget	0.152263	38.1855
IRF1	IFI30	FALSE	3	taipale__IRF3_full_NNRRAAAGGAAACCGAAACTN_repr	14.5	10kb	top10perTarget	0.0419007	13.7613
IRF1	TMEM164	FALSE	4	taipale__IRF3_full_NNRRAAAGGAAACCGAAACTN_repr	14.5	10kb	top10perTarget	0.0509014	13.3016
IRF1	TUBA1A	FALSE	13	taipale__IRF3_full_NNRRAAAGGAAACCGAAACTN_repr	14.5	10kb	top10perTarget	0.112792	45.4007
IRF1	ADAR	TRUE	100	hocomoco__IRF1_MOUSE.H11MO.0.A	13.7	10kb	top10perTarget	0.110409	31.245
IRF1	ADM	TRUE	85	hocomoco__IRF1_MOUSE.H11MO.0.A	13.7	10kb	top10perTarget	0.0393204	10.9755
IRF1	AFF1	TRUE	151	hocomoco__IRF1_MOUSE.H11MO.0.A	13.7	10kb	top10perTarget	0.0715587	22.1587
IRF1	AHCYL1	TRUE	78	hocomoco__IRF1_MOUSE.H11MO.0.A	13.7	10kb	top10perTarget	0.030409	1.22018
IRF1	AIM2	TRUE	71	hocomoco__IRF1_MOUSE.H11MO.0.A	13.7	10kb	top10perTarget	0.031109	4.60119
IRF1	ANXA1	TRUE	138	hocomoco__IRF1_MOUSE.H11MO.0.A	13.7	10kb	top10perTarget	0.0547995	6.4764
IRF1	APOL1	TRUE	44	hocomoco__IRF1_MOUSE.H11MO.0.A	13.7	10kb	top10perTarget	0.064824	19.4711
IRF1	APOL2	TRUE	68	hocomoco__IRF1_MOUSE.H11MO.0.A	13.7	10kb	top10perTarget	0.077687	28.0466
IRF1	APOL6	TRUE	114	hocomoco__IRF1_MOUSE.H11MO.0.A	13.7	10kb	top10perTarget	0.224923	121.121
IRF1	ARHGEF40	TRUE	11	hocomoco__IRF1_MOUSE.H11MO.0.A	13.7	10kb	top10perTarget	0.0403137	9.10473
IRF1	ARL5B	TRUE	116	hocomoco__IRF1_MOUSE.H11MO.0.A	13.7	10kb	top10perTarget	0.0313293	8.1045
IRF1	ATXN7	TRUE	86	hocomoco__IRF1_MOUSE.H11MO.0.A	13.7	10kb	top10perTarget	0.0518739	23.1365
IRF1	B2M	TRUE	130	hocomoco__IRF1_MOUSE.H11MO.0.A	13.7	10kb	top10perTarget	0.193732	91.8495
IRF1	BAZ1A	TRUE	57	hocomoco__IRF1_MOUSE.H11MO.0.A	13.7	10kb	top10perTarget	0.0909846	29.1569
IRF1	BST2	TRUE	148	hocomoco__IRF1_MOUSE.H11MO.0.A	13.7	10kb	top10perTarget	0.0648132	10.2504
IRF1	C15orf39	TRUE	118	hocomoco__IRF1_MOUSE.H11MO.0.A	13.7	10kb	top10perTarget	0.0515502	14.0193
IRF1	C18orf25	TRUE	43	hocomoco__IRF1_MOUSE.H11MO.0.A	13.7	10kb	top10perTarget	0.0352598	3.14122
IRF1	C5orf56	TRUE	184	hocomoco__IRF1_MOUSE.H11MO.0.A	13.7	10kb	top10perTarget	0.0640233	12.7859
IRF1	CASP1	TRUE	132	hocomoco__IRF1_MOUSE.H11MO.0.A	13.7	10kb	top10perTarget	0.0352538	5.66053
IRF1	CCNL1	TRUE	68	hocomoco__IRF1_MOUSE.H11MO.0.A	13.7	10kb	top10perTarget	0.0628435	38
IRF1	CCR1	TRUE	98	hocomoco__IRF1_MOUSE.H11MO.0.A	13.7	10kb	top10perTarget	0.0823921	32.9972
IRF1	CD274	TRUE	172	hocomoco__IRF1_MOUSE.H11MO.0.A	13.7	10kb	top10perTarget	0.0545849	18.1837
IRF1	CDC42SE2	TRUE	78	hocomoco__IRF1_MOUSE.H11MO.0.A	13.7	10kb	top10perTarget	0.0441029	19.3271
IRF1	CNDP2	TRUE	131	hocomoco__IRF1_MOUSE.H11MO.0.A	13.7	10kb	top10perTarget	0.0317451	2.24547
IRF1	CNTNAP3	TRUE	58	hocomoco__IRF1_MOUSE.H11MO.0.A	13.7	10kb	top10perTarget	0.0602378	16.5099
IRF1	CYLD	TRUE	118	hocomoco__IRF1_MOUSE.H11MO.0.A	13.7	10kb	top10perTarget	0.0636075	25.4698
IRF1	DAPP1	TRUE	141	hocomoco__IRF1_MOUSE.H11MO.0.A	13.7	10kb	top10perTarget	0.0877217	41.2293
IRF1	DDX58	TRUE	155	hocomoco__IRF1_MOUSE.H11MO.0.A	13.7	10kb	top10perTarget	0.108357	26.1677
IRF1	DDX60	TRUE	155	hocomoco__IRF1_MOUSE.H11MO.0.A	13.7	10kb	top10perTarget	0.0868946	14.167
IRF1	DHRS9	TRUE	166	hocomoco__IRF1_MOUSE.H11MO.0.A	13.7	10kb	top10perTarget	0.0443766	8.88614
IRF1	DMXL2	TRUE	52	hocomoco__IRF1_MOUSE.H11MO.0.A	13.7	10kb	top10perTarget	0.0493759	10.6962
IRF1	DNAJA1	TRUE	49	hocomoco__IRF1_MOUSE.H11MO.0.A	13.7	10kb	top10perTarget	0.0732814	35.3407
IRF1	DTX3L	TRUE	91	hocomoco__IRF1_MOUSE.H11MO.0.A	13.7	10kb	top10perTarget	0.129063	58.7961
IRF1	EPSTI1	TRUE	155	hocomoco__IRF1_MOUSE.H11MO.0.A	13.7	10kb	top10perTarget	0.105368	31.8856
IRF1	ERAP2	TRUE	31	hocomoco__IRF1_MOUSE.H11MO.0.A	13.7	10kb	top10perTarget	0.0342854	4.81985
IRF1	ETV6	TRUE	178	hocomoco__IRF1_MOUSE.H11MO.0.A	13.7	10kb	top10perTarget	0.0480504	10.0938
IRF1	ETV7	TRUE	125	hocomoco__IRF1_MOUSE.H11MO.0.A	13.7	10kb	top10perTarget	0.0919939	21.4701
IRF1	FAS	TRUE	47	hocomoco__IRF1_MOUSE.H11MO.0.A	13.7	10kb	top10perTarget	0.0842549	35.8791
IRF1	GBP1	TRUE	40	hocomoco__IRF1_MOUSE.H11MO.0.A	13.7	10kb	top10perTarget	0.235603	128.307
IRF1	GBP2	TRUE	28	hocomoco__IRF1_MOUSE.H11MO.0.A	13.7	10kb	top10perTarget	0.171398	188.55
IRF1	GBP5	TRUE	16	hocomoco__IRF1_MOUSE.H11MO.0.A	13.7	10kb	top10perTarget	0.207469	171.499
IRF1	GIMAP2	TRUE	87	hocomoco__IRF1_MOUSE.H11MO.0.A	13.7	10kb	top10perTarget	0.0445371	5.44201
IRF1	GIMAP4	TRUE	21	hocomoco__IRF1_MOUSE.H11MO.0.A	13.7	10kb	top10perTarget	0.064081	17.4886
IRF1	GNB4	TRUE	173	hocomoco__IRF1_MOUSE.H11MO.0.A	13.7	10kb	top10perTarget	0.0583287	13.3315
IRF1	H3F3A	TRUE	81	hocomoco__IRF1_MOUSE.H11MO.0.A	13.7	10kb	top10perTarget	0.182623	50.9876
IRF1	H3F3B	TRUE	96	hocomoco__IRF1_MOUSE.H11MO.0.A	13.7	10kb	top10perTarget	0.114864	21.2263
IRF1	HLA-B	TRUE	154	hocomoco__IRF1_MOUSE.H11MO.0.A	13.7	10kb	top10perTarget	0.179754	61.3823
IRF1	HLA-F	TRUE	136	hocomoco__IRF1_MOUSE.H11MO.0.A	13.7	10kb	top10perTarget	0.0526469	17.1033
IRF1	HM13	TRUE	48	hocomoco__IRF1_MOUSE.H11MO.0.A	13.7	10kb	top10perTarget	0.0372247	8.90758
IRF1	IDS	TRUE	20	hocomoco__IRF1_MOUSE.H11MO.0.A	13.7	10kb	top10perTarget	0.0722035	13.404
IRF1	IER2	TRUE	46	hocomoco__IRF1_MOUSE.H11MO.0.A	13.7	10kb	top10perTarget	0.112111	14.4267
IRF1	IFI35	TRUE	2	hocomoco__IRF1_MOUSE.H11MO.0.A	13.7	10kb	top10perTarget	0.0634535	8.86199
IRF1	IFIH1	TRUE	152	hocomoco__IRF1_MOUSE.H11MO.0.A	13.7	10kb	top10perTarget	0.0990667	29.5262
IRF1	IFIT2	TRUE	108	hocomoco__IRF1_MOUSE.H11MO.0.A	13.7	10kb	top10perTarget	0.183754	47.1326
IRF1	IFIT3	TRUE	143	hocomoco__IRF1_MOUSE.H11MO.0.A	13.7	10kb	top10perTarget	0.198996	56.885
IRF1	IFIT5	TRUE	95	hocomoco__IRF1_MOUSE.H11MO.0.A	13.7	10kb	top10perTarget	0.116808	21.6742
IRF1	IQGAP2	TRUE	116	hocomoco__IRF1_MOUSE.H11MO.0.A	13.7	10kb	top10perTarget	0.0724811	14.1832
IRF1	IRF1	TRUE	95	hocomoco__IRF1_MOUSE.H11MO.0.A	13.7	10kb	top10perTarget	1	NA
IRF1	IRF2	TRUE	183	hocomoco__IRF1_MOUSE.H11MO.0.A	13.7	10kb	top10perTarget	0.0585858	11.1745
IRF1	ISG20	TRUE	53	hocomoco__IRF1_MOUSE.H11MO.0.A	13.7	10kb	top10perTarget	0.117674	28.284
IRF1	JUND	TRUE	33	hocomoco__IRF1_MOUSE.H11MO.0.A	13.7	10kb	top10perTarget	0.119631	38.521
IRF1	KIAA0040	TRUE	108	hocomoco__IRF1_MOUSE.H11MO.0.A	13.7	10kb	top10perTarget	0.0521579	9.70427
IRF1	LAP3	TRUE	55	hocomoco__IRF1_MOUSE.H11MO.0.A	13.7	10kb	top10perTarget	0.0513522	9.73669
IRF1	LCP2	TRUE	118	hocomoco__IRF1_MOUSE.H11MO.0.A	13.7	10kb	top10perTarget	0.0608776	18.3553
IRF1	LGALS9	TRUE	61	hocomoco__IRF1_MOUSE.H11MO.0.A	13.7	10kb	top10perTarget	0.04732	8.6469
IRF1	LYSMD2	TRUE	92	hocomoco__IRF1_MOUSE.H11MO.0.A	13.7	10kb	top10perTarget	0.0729882	18.878
IRF1	MAFF	TRUE	22	hocomoco__IRF1_MOUSE.H11MO.0.A	13.7	10kb	top10perTarget	0.111129	110.329
IRF1	MBD6	TRUE	49	hocomoco__IRF1_MOUSE.H11MO.0.A	13.7	10kb	top10perTarget	0.0343778	9.46529
IRF1	MLKL	TRUE	96	hocomoco__IRF1_MOUSE.H11MO.0.A	13.7	10kb	top10perTarget	0.0359964	5.1439
IRF1	MLLT6	TRUE	68	hocomoco__IRF1_MOUSE.H11MO.0.A	13.7	10kb	top10perTarget	0.0301347	4.63095
IRF1	MNDA	TRUE	113	hocomoco__IRF1_MOUSE.H11MO.0.A	13.7	10kb	top10perTarget	0.138161	36.0433
IRF1	MYADM	TRUE	37	hocomoco__IRF1_MOUSE.H11MO.0.A	13.7	10kb	top10perTarget	0.130537	24.2205
IRF1	NDUFB6	TRUE	45	hocomoco__IRF1_MOUSE.H11MO.0.A	13.7	10kb	top10perTarget	0.0344539	6.14012
IRF1	NFKB2	TRUE	70	hocomoco__IRF1_MOUSE.H11MO.0.A	13.7	10kb	top10perTarget	0.0449669	7.26992
IRF1	NFKBIZ	TRUE	120	hocomoco__IRF1_MOUSE.H11MO.0.A	13.7	10kb	top10perTarget	0.0762651	45.981
IRF1	NLRC5	TRUE	83	hocomoco__IRF1_MOUSE.H11MO.0.A	13.7	10kb	top10perTarget	0.0405828	11.5232
IRF1	NMI	TRUE	159	hocomoco__IRF1_MOUSE.H11MO.0.A	13.7	10kb	top10perTarget	0.0982266	46.5944
IRF1	NOD2	TRUE	23	hocomoco__IRF1_MOUSE.H11MO.0.A	13.7	10kb	top10perTarget	0.0531692	15.2845
IRF1	NUB1	TRUE	96	hocomoco__IRF1_MOUSE.H11MO.0.A	13.7	10kb	top10perTarget	0.0779087	18.3043
IRF1	OGFR	TRUE	86	hocomoco__IRF1_MOUSE.H11MO.0.A	13.7	10kb	top10perTarget	0.0489129	5.64255
IRF1	P2RY14	TRUE	124	hocomoco__IRF1_MOUSE.H11MO.0.A	13.7	10kb	top10perTarget	0.0601907	6.76293
IRF1	PARP14	TRUE	156	hocomoco__IRF1_MOUSE.H11MO.0.A	13.7	10kb	top10perTarget	0.179627	69.9375
IRF1	PARP9	TRUE	122	hocomoco__IRF1_MOUSE.H11MO.0.A	13.7	10kb	top10perTarget	0.139944	72.048
IRF1	PCGF5	TRUE	92	hocomoco__IRF1_MOUSE.H11MO.0.A	13.7	10kb	top10perTarget	0.0600652	10.5627
IRF1	PDCD4	TRUE	38	hocomoco__IRF1_MOUSE.H11MO.0.A	13.7	10kb	top10perTarget	0.0484951	9.79309
IRF1	PDE4B	TRUE	121	hocomoco__IRF1_MOUSE.H11MO.0.A	13.7	10kb	top10perTarget	0.111655	59.0831
IRF1	PGK1	TRUE	57	hocomoco__IRF1_MOUSE.H11MO.0.A	13.7	10kb	top10perTarget	0.052194	10.8097
IRF1	PHOSPHO1	TRUE	60	hocomoco__IRF1_MOUSE.H11MO.0.A	13.7	10kb	top10perTarget	0.032703	5.85671
IRF1	PIK3AP1	TRUE	67	hocomoco__IRF1_MOUSE.H11MO.0.A	13.7	10kb	top10perTarget	0.0542307	11.7015
IRF1	PIM1	TRUE	80	hocomoco__IRF1_MOUSE.H11MO.0.A	13.7	10kb	top10perTarget	0.0403683	5.25564
IRF1	PNPLA8	TRUE	45	hocomoco__IRF1_MOUSE.H11MO.0.A	13.7	10kb	top10perTarget	0.0391451	3.9966
IRF1	POGZ	TRUE	99	hocomoco__IRF1_MOUSE.H11MO.0.A	13.7	10kb	top10perTarget	0.0378707	3.91449
IRF1	PPP2R5C	TRUE	94	hocomoco__IRF1_MOUSE.H11MO.0.A	13.7	10kb	top10perTarget	0.0605669	16.9873
IRF1	PPTC7	TRUE	22	hocomoco__IRF1_MOUSE.H11MO.0.A	13.7	10kb	top10perTarget	0.0555935	21.0061
IRF1	PRDM1	TRUE	139	hocomoco__IRF1_MOUSE.H11MO.0.A	13.7	10kb	top10perTarget	0.0467825	10.5492
IRF1	PRRG4	TRUE	21	hocomoco__IRF1_MOUSE.H11MO.0.A	13.7	10kb	top10perTarget	0.0577804	17.5875
IRF1	PSMA3	TRUE	108	hocomoco__IRF1_MOUSE.H11MO.0.A	13.7	10kb	top10perTarget	0.0344131	4.16731
IRF1	PSMA6	TRUE	88	hocomoco__IRF1_MOUSE.H11MO.0.A	13.7	10kb	top10perTarget	0.0335478	3.63537
IRF1	PSMB10	TRUE	130	hocomoco__IRF1_MOUSE.H11MO.0.A	13.7	10kb	top10perTarget	0.0374884	5.75424
IRF1	PSMB8	TRUE	111	hocomoco__IRF1_MOUSE.H11MO.0.A	13.7	10kb	top10perTarget	0.0844668	47.7921
IRF1	PSMB9	TRUE	71	hocomoco__IRF1_MOUSE.H11MO.0.A	13.7	10kb	top10perTarget	0.137583	87.2965
IRF1	PSME1	TRUE	36	hocomoco__IRF1_MOUSE.H11MO.0.A	13.7	10kb	top10perTarget	0.103185	43.7965
IRF1	PSME2	TRUE	37	hocomoco__IRF1_MOUSE.H11MO.0.A	13.7	10kb	top10perTarget	0.0741538	12.0565
IRF1	PSTPIP2	TRUE	13	hocomoco__IRF1_MOUSE.H11MO.0.A	13.7	10kb	top10perTarget	0.0686289	40.3521
IRF1	RBCK1	TRUE	44	hocomoco__IRF1_MOUSE.H11MO.0.A	13.7	10kb	top10perTarget	0.0537915	15.1942
IRF1	RERE	TRUE	124	hocomoco__IRF1_MOUSE.H11MO.0.A	13.7	10kb	top10perTarget	0.0724727	24.9694
IRF1	RHBDF2	TRUE	92	hocomoco__IRF1_MOUSE.H11MO.0.A	13.7	10kb	top10perTarget	0.0743763	22.8835
IRF1	RIPK2	TRUE	65	hocomoco__IRF1_MOUSE.H11MO.0.A	13.7	10kb	top10perTarget	0.0463862	3.71084
IRF1	RNASEL	TRUE	103	hocomoco__IRF1_MOUSE.H11MO.0.A	13.7	10kb	top10perTarget	0.0355551	7.18132
IRF1	RNF213	TRUE	66	hocomoco__IRF1_MOUSE.H11MO.0.A	13.7	10kb	top10perTarget	0.156666	41.3505
IRF1	SAMD9	TRUE	130	hocomoco__IRF1_MOUSE.H11MO.0.A	13.7	10kb	top10perTarget	0.0851721	18.4282
IRF1	SAMD9L	TRUE	160	hocomoco__IRF1_MOUSE.H11MO.0.A	13.7	10kb	top10perTarget	0.114682	37.7587
IRF1	SAMHD1	TRUE	51	hocomoco__IRF1_MOUSE.H11MO.0.A	13.7	10kb	top10perTarget	0.125322	39.7849
IRF1	SAT1	TRUE	126	hocomoco__IRF1_MOUSE.H11MO.0.A	13.7	10kb	top10perTarget	0.151249	57.5959
IRF1	SLK	TRUE	133	hocomoco__IRF1_MOUSE.H11MO.0.A	13.7	10kb	top10perTarget	0.0804503	36.1808
IRF1	SP110	TRUE	69	hocomoco__IRF1_MOUSE.H11MO.0.A	13.7	10kb	top10perTarget	0.09542	29.7066
IRF1	STAT1	TRUE	71	hocomoco__IRF1_MOUSE.H11MO.0.A	13.7	10kb	top10perTarget	0.260486	293.099
IRF1	STX11	TRUE	82	hocomoco__IRF1_MOUSE.H11MO.0.A	13.7	10kb	top10perTarget	0.109331	71.2197
IRF1	TAGAP	TRUE	86	hocomoco__IRF1_MOUSE.H11MO.0.A	13.7	10kb	top10perTarget	0.178704	148.065
IRF1	TAP1	TRUE	43	hocomoco__IRF1_MOUSE.H11MO.0.A	13.7	10kb	top10perTarget	0.12137	82.0882
IRF1	TAP2	TRUE	170	hocomoco__IRF1_MOUSE.H11MO.0.A	13.7	10kb	top10perTarget	0.0599293	23.3161
IRF1	TMEM140	TRUE	23	hocomoco__IRF1_MOUSE.H11MO.0.A	13.7	10kb	top10perTarget	0.0726602	19.6126
IRF1	TMEM154	TRUE	39	hocomoco__IRF1_MOUSE.H11MO.0.A	13.7	10kb	top10perTarget	0.100996	18.5684
IRF1	TMSB10	TRUE	36	hocomoco__IRF1_MOUSE.H11MO.0.A	13.7	10kb	top10perTarget	0.0810471	17.7409
IRF1	TNFSF10	TRUE	147	hocomoco__IRF1_MOUSE.H11MO.0.A	13.7	10kb	top10perTarget	0.0864754	24.5779
IRF1	TRAFD1	TRUE	25	hocomoco__IRF1_MOUSE.H11MO.0.A	13.7	10kb	top10perTarget	0.0459276	15.2036
IRF1	TRIB1	TRUE	52	hocomoco__IRF1_MOUSE.H11MO.0.A	13.7	10kb	top10perTarget	0.0722446	23.0151
IRF1	TRIM21	TRUE	81	hocomoco__IRF1_MOUSE.H11MO.0.A	13.7	10kb	top10perTarget	0.0574727	15.5791
IRF1	TRIM5	TRUE	61	hocomoco__IRF1_MOUSE.H11MO.0.A	13.7	10kb	top10perTarget	0.0496727	10.8499
IRF1	TRIM56	TRUE	159	hocomoco__IRF1_MOUSE.H11MO.0.A	13.7	10kb	top10perTarget	0.0726662	23.7212
IRF1	TRIM69	TRUE	82	hocomoco__IRF1_MOUSE.H11MO.0.A	13.7	10kb	top10perTarget	0.0397491	5.85785
IRF1	UBE2L6	TRUE	79	hocomoco__IRF1_MOUSE.H11MO.0.A	13.7	10kb	top10perTarget	0.0965688	28.1493
IRF1	WSB2	TRUE	85	hocomoco__IRF1_MOUSE.H11MO.0.A	13.7	10kb	top10perTarget	0.031642	0.98395
IRF1	XAF1	TRUE	117	hocomoco__IRF1_MOUSE.H11MO.0.A	13.7	10kb	top10perTarget	0.132016	27.7583
IRF1	XRN1	TRUE	54	hocomoco__IRF1_MOUSE.H11MO.0.A	13.7	10kb	top10perTarget	0.0510191	10.6468
IRF1	YPEL5	TRUE	70	hocomoco__IRF1_MOUSE.H11MO.0.A	13.7	10kb	top10perTarget	0.066631	14.0362
IRF1	ZC3HAV1	TRUE	82	hocomoco__IRF1_MOUSE.H11MO.0.A	13.7	10kb	top10perTarget	0.0531116	14.4226
IRF1	ZNFX1	TRUE	86	hocomoco__IRF1_MOUSE.H11MO.0.A	13.7	10kb	top10perTarget	0.0774364	16.1054
IRF1	NPC2	FALSE	7	factorbook__STAT2	13.6	10kb	top10perTarget	0.0472997	9.56547
IRF1	DENND4A	TRUE	96	dbcorrdb__IRF1__ENCSR000EGU_1__m1	13.4	10kb	top10perTarget	0.0308355	3.29551
IRF1	DUSP6	TRUE	89	dbcorrdb__IRF1__ENCSR000EGU_1__m1	13.4	10kb	top10perTarget	0.0769152	22.3754
IRF1	FAM8A1	TRUE	38	dbcorrdb__IRF1__ENCSR000EGU_1__m1	13.4	10kb	top10perTarget	0.0654863	27.0354
IRF1	FCGR3B	TRUE	43	dbcorrdb__IRF1__ENCSR000EGU_1__m1	13.4	10kb	top10perTarget	0.220504	76.1286
IRF1	IL2RG	TRUE	19	dbcorrdb__IRF1__ENCSR000EGU_1__m1	13.4	10kb	top10perTarget	0.0524127	10.069
IRF1	LIMK2	TRUE	53	dbcorrdb__IRF1__ENCSR000EGU_1__m1	13.4	10kb	top10perTarget	0.0742848	40.1715
IRF1	PAM	TRUE	74	dbcorrdb__IRF1__ENCSR000EGU_1__m1	13.4	10kb	top10perTarget	0.036921	5.28461
IRF1	PLSCR1	TRUE	69	dbcorrdb__IRF1__ENCSR000EGU_1__m1	13.4	10kb	top10perTarget	0.0536356	23.0137
IRF1	RAB8A	TRUE	32	dbcorrdb__IRF1__ENCSR000EGU_1__m1	13.4	10kb	top10perTarget	0.040833	4.5258
IRF1	SP140	TRUE	11	dbcorrdb__IRF1__ENCSR000EGU_1__m1	13.4	10kb	top10perTarget	0.059685	11.4976
IRF1	SRGN	TRUE	80	dbcorrdb__IRF1__ENCSR000EGU_1__m1	13.4	10kb	top10perTarget	0.173285	74.7911
IRF1	TIFA	TRUE	61	dbcorrdb__IRF1__ENCSR000EGU_1__m1	13.4	10kb	top10perTarget	0.0359524	4.39942
IRF1	CMPK2	TRUE	35	swissregulon__hs__IRF1_2_7.p3	13.3	10kb	top10perTarget	0.112398	14.5
IRF1	CXCL16	TRUE	15	swissregulon__hs__IRF1_2_7.p3	13.3	10kb	top10perTarget	0.0360656	8.9467
IRF1	CYSLTR1	TRUE	81	swissregulon__hs__IRF1_2_7.p3	13.3	10kb	top10perTarget	0.0345304	1.75685
IRF1	FBXO6	FALSE	3	jaspar__MA0517.1	13.3	10kb	top10perTarget	0.0441961	4.14718
IRF1	GK	TRUE	35	swissregulon__hs__IRF1_2_7.p3	13.3	10kb	top10perTarget	0.0593722	38.3855
IRF1	HLA-E	TRUE	34	swissregulon__hs__IRF1_2_7.p3	13.3	10kb	top10perTarget	0.136495	48.5158
IRF1	IFI16	TRUE	106	swissregulon__hs__IRF1_2_7.p3	13.3	10kb	top10perTarget	0.0848129	31.641
IRF1	IRF7	TRUE	118	swissregulon__hs__IRF1_2_7.p3	13.3	10kb	top10perTarget	0.0400032	23.5096
IRF1	LACTB	TRUE	40	swissregulon__hs__IRF1_2_7.p3	13.3	10kb	top10perTarget	0.0767925	57.5177
IRF1	OASL	TRUE	117	swissregulon__hs__IRF1_2_7.p3	13.3	10kb	top10perTarget	0.0786346	10.7237
IRF1	PTAFR	TRUE	64	swissregulon__hs__IRF1_2_7.p3	13.3	10kb	top10perTarget	0.0745548	17.3259
IRF1	STAT2	TRUE	104	swissregulon__hs__IRF1_2_7.p3	13.3	10kb	top10perTarget	0.13052	67.9975
IRF1	VCPIP1	TRUE	94	swissregulon__hs__IRF1_2_7.p3	13.3	10kb	top10perTarget	0.0701192	34.5983
IRF1	NFKBID	FALSE	1	taipale_cyt_meth__IRF4_NYGAAASYGAAASYN_FL	12.7	10kb	top10perTarget	0.0422518	11.2943
IRF1	FOSB	TRUE	20	dbcorrdb__IRF1__ENCSR000EGL_1__m1	11.8	10kb	top10perTarget	0.124084	29.1213
IRF1	IL1RN	TRUE	113	dbcorrdb__IRF1__ENCSR000EGL_1__m1	11.8	10kb	top10perTarget	0.031907	7.39083
IRF1	TRIM38	TRUE	52	dbcorrdb__IRF1__ENCSR000EGL_1__m1	11.8	10kb	top10perTarget	0.0680982	18.3196
IRF1	C1orf56	TRUE	8	jaspar__MA0050.2	11.7	10kb	top10perTarget	0.0347614	7.17898
IRF1	BID	TRUE	18	transfac_pro__M04788	11.5	10kb	top10perTarget	0.0548542	11.8126
IRF1	CD46	TRUE	5	transfac_pro__M04788	11.5	10kb	top10perTarget	0.0939864	32.1366
IRF1	CTSS	TRUE	107	transfac_pro__M04788	11.5	10kb	top10perTarget	0.13437	45.7972
IRF1	GPR65	TRUE	57	transfac_pro__M04788	11.5	10kb	top10perTarget	0.0890843	36.1835
IRF1	IGSF6	TRUE	20	transfac_pro__M04788	11.5	10kb	top10perTarget	0.0708044	15.341
IRF1	JUNB	TRUE	23	transfac_pro__M04788	11.5	10kb	top10perTarget	0.108321	18.1916
IRF1	RICTOR	TRUE	27	transfac_pro__M04788	11.5	10kb	top10perTarget	0.089107	20.7238
IRF1	SECTM1	TRUE	23	transfac_pro__M04788	11.5	10kb	top10perTarget	0.0848227	38.1428
IRF1	TRANK1	TRUE	26	transfac_pro__M04788	11.5	10kb	top10perTarget	0.0732442	16.1305
IRF1	TAGLN2	FALSE	7	hocomoco__STAT2_HUMAN.H11MO.0.A	11.4	10kb	top10perTarget	0.144602	40.4661
IRF1	BCL3	TRUE	37	hocomoco__IRF1_HUMAN.H11MO.0.A	10.8	10kb	top10perTarget	0.037821	14.0352
IRF1	CLEC2B	TRUE	77	hocomoco__IRF1_HUMAN.H11MO.0.A	10.8	10kb	top10perTarget	0.0826357	33.8431
IRF1	IFITM3	TRUE	27	homer__GAAAGTGAAAGT_IRF1	10.8	10kb	top10perTarget	0.137337	35.8398
IRF1	REC8	FALSE	1	taipale_cyt_meth__IRF5_NYGAAACCGAAACY_FL	10.8	10kb	top10perTarget	0.0492197	6.6602
IRF1	SOD2	FALSE	8	taipale_cyt_meth__IRF5_NYGAAACCGAAACY_FL	10.8	10kb	top10perTarget	0.205274	118.918
IRF1	SRSF5	TRUE	11	hocomoco__IRF1_HUMAN.H11MO.0.A	10.8	10kb	top10perTarget	0.0602738	20.2068
IRF1	TRIM22	TRUE	30	homer__GAAAGTGAAAGT_IRF1	10.8	10kb	top10perTarget	0.126332	43.0961
IRF7	TNFSF13B	TRUE	27	transfac_pro__M00772	9.92	10kb	top10perTarget	0.0709842	29.907
IRF7	FFAR2	TRUE	24	transfac_pro__M00972	9.3	500bp	top10perTarget	0.0537007	19.4981
IRF7	IFITM1	FALSE	6	dbcorrdb__STAT2__ENCSR000FBC_1__m1	21.7	10kb	top10perTarget	0.0752859	42.6804
IRF7	APOL6	TRUE	123	swissregulon__hs__IRF1_2_7.p3	18.3	10kb	top10perTarget	0.0777678	8.11056
IRF7	C5orf56	TRUE	174	swissregulon__hs__IRF1_2_7.p3	18.3	10kb	top10perTarget	0.0389167	7.12714
IRF7	DDX58	TRUE	167	swissregulon__hs__IRF1_2_7.p3	18.3	10kb	top10perTarget	0.0732796	20.442
IRF7	DDX60	TRUE	164	swissregulon__hs__IRF1_2_7.p3	18.3	10kb	top10perTarget	0.0683814	20.4685
IRF7	EIF2AK2	TRUE	101	swissregulon__hs__IRF1_2_7.p3	18.3	10kb	top10perTarget	0.07283	24.5245
IRF7	EPSTI1	TRUE	165	swissregulon__hs__IRF1_2_7.p3	18.3	10kb	top10perTarget	0.0889851	13.3594
IRF7	HERC5	TRUE	101	swissregulon__hs__IRF1_2_7.p3	18.3	10kb	top10perTarget	0.0997501	20.269
IRF7	IFI44	TRUE	159	swissregulon__hs__IRF1_2_7.p3	18.3	10kb	top10perTarget	0.0755931	16.9869
IRF7	IFI6	TRUE	153	swissregulon__hs__IRF1_2_7.p3	18.3	10kb	top10perTarget	0.104525	36.583
IRF7	IFIH1	TRUE	157	swissregulon__hs__IRF1_2_7.p3	18.3	10kb	top10perTarget	0.0692048	14.4813
IRF7	IFIT1	TRUE	169	swissregulon__hs__IRF1_2_7.p3	18.3	10kb	top10perTarget	0.115911	58.3352
IRF7	IFIT2	TRUE	107	swissregulon__hs__IRF1_2_7.p3	18.3	10kb	top10perTarget	0.0934458	28.7834
IRF7	IFIT3	TRUE	149	swissregulon__hs__IRF1_2_7.p3	18.3	10kb	top10perTarget	0.106793	45.3418
IRF7	IFIT5	TRUE	123	swissregulon__hs__IRF1_2_7.p3	18.3	10kb	top10perTarget	0.0790383	18.5403
IRF7	IRF7	TRUE	143	swissregulon__hs__IRF1_2_7.p3	18.3	10kb	top10perTarget	1	NA
IRF7	ISG15	TRUE	173	swissregulon__hs__IRF1_2_7.p3	18.3	10kb	top10perTarget	0.120443	44.5237
IRF7	MX1	TRUE	169	swissregulon__hs__IRF1_2_7.p3	18.3	10kb	top10perTarget	0.110912	51.5232
IRF7	MX2	TRUE	102	swissregulon__hs__IRF1_2_7.p3	18.3	10kb	top10perTarget	0.0680367	21.7531
IRF7	OAS2	TRUE	146	swissregulon__hs__IRF1_2_7.p3	18.3	10kb	top10perTarget	0.079069	24.1531
IRF7	OAS3	TRUE	123	swissregulon__hs__IRF1_2_7.p3	18.3	10kb	top10perTarget	0.0898919	13.8456
IRF7	OASL	TRUE	121	swissregulon__hs__IRF1_2_7.p3	18.3	10kb	top10perTarget	0.0655184	9.60751
IRF7	PARP12	TRUE	66	swissregulon__hs__IRF1_2_7.p3	18.3	10kb	top10perTarget	0.0434238	13.7749
IRF7	RNF213	TRUE	69	swissregulon__hs__IRF1_2_7.p3	18.3	10kb	top10perTarget	0.0909765	26.2368
IRF7	RSAD2	TRUE	168	swissregulon__hs__IRF1_2_7.p3	18.3	10kb	top10perTarget	0.118018	37.6978
IRF7	SAMD9	TRUE	142	swissregulon__hs__IRF1_2_7.p3	18.3	10kb	top10perTarget	0.0583663	19.5215
IRF7	SAMD9L	TRUE	168	swissregulon__hs__IRF1_2_7.p3	18.3	10kb	top10perTarget	0.0677524	13.661
IRF7	SAMHD1	TRUE	58	swissregulon__hs__IRF1_2_7.p3	18.3	10kb	top10perTarget	0.0740707	15.5427
IRF7	STAT2	TRUE	128	swissregulon__hs__IRF1_2_7.p3	18.3	10kb	top10perTarget	0.0632293	17.0403
IRF7	TNFSF10	TRUE	147	swissregulon__hs__IRF1_2_7.p3	18.3	10kb	top10perTarget	0.0621975	34.3808
IRF7	UBE2L6	TRUE	93	swissregulon__hs__IRF1_2_7.p3	18.3	10kb	top10perTarget	0.0477184	6.4895
IRF7	XAF1	TRUE	128	swissregulon__hs__IRF1_2_7.p3	18.3	10kb	top10perTarget	0.101556	26.4596
IRF7	ZBP1	TRUE	92	swissregulon__hs__IRF1_2_7.p3	18.3	10kb	top10perTarget	0.0418788	8.47761
IRF7	NAPA	TRUE	61	swissregulon__hs__IRF1_2_7.p3	17.3	500bp	top10perTarget	0.0595904	10.1584
IRF7	IFI35	FALSE	1	hocomoco__IRF1_MOUSE.H11MO.0.A	17.2	10kb	top10perTarget	0.0521328	12.7937
IRF7	LY6E	FALSE	1	taipale__IRF4_full_NCGAAACCGAAACYN_repr	16.9	10kb	top10perTarget	0.0747762	24.7987
IRF7	AIM2	TRUE	75	taipale_cyt_meth__IRF7_NYGAAANYGAAANYN_eDBD	14.5	10kb	top10perTarget	0.0353766	3.13364
IRF7	IFITM3	TRUE	33	taipale_cyt_meth__IRF7_NYGAAANYGAAANYN_eDBD	14.5	10kb	top10perTarget	0.0897798	50.154
IRF7	FCGR1A	TRUE	55	taipale__IRF7_DBD_NCGAAANYGAAACY_repr	13.3	500bp	top10perTarget	0.0412115	9.02499
IRF7	MT2A	TRUE	7	taipale__IRF7_DBD_NCGAAANYGAAACY_repr	10.6	10kb	top10perTarget	0.0710437	27.3319
IRF7	TMEM123	TRUE	17	taipale__IRF7_DBD_NCGAAANYGAAACY_repr	10.6	10kb	top10perTarget	0.0586205	14.1844
IRF9	DRAP1	FALSE	6	transfac_public__M00063	8.41	500bp	top10perTarget	0.0824237	15.2702
IRF9	TOR1B	TRUE	21	transfac_pro__M00972	8.04	500bp	top10perTarget	0.0376791	2.12518
IRF9	GIMAP4	TRUE	20	transfac_pro__M08887	7.91	10kb	top10perTarget	0.0523784	10.8244
IRF9	ZCCHC2	FALSE	2	cisbp__M3471	7.72	500bp	top10perTarget	0.110443	30.288
IRF9	ADAR	TRUE	105	taipale_cyt_meth__IRF9_NYGAAASYGAAACYN_FL	20.5	10kb	top10perTarget	0.103547	31.6183
IRF9	APOL1	TRUE	42	taipale_cyt_meth__IRF9_NYGAAASYGAAACYN_FL	20.5	10kb	top10perTarget	0.0645853	7.28442
IRF9	APOL2	TRUE	64	taipale_cyt_meth__IRF9_NYGAAASYGAAACYN_FL	20.5	10kb	top10perTarget	0.0641141	13.9985
IRF9	APOL6	TRUE	108	taipale_cyt_meth__IRF9_NYGAAASYGAAACYN_FL	20.5	10kb	top10perTarget	0.182489	25.2714
IRF9	BST2	TRUE	144	taipale_cyt_meth__IRF9_NYGAAASYGAAACYN_FL	20.5	10kb	top10perTarget	0.08248	13.5683
IRF9	C5orf56	TRUE	170	taipale_cyt_meth__IRF9_NYGAAASYGAAACYN_FL	20.5	10kb	top10perTarget	0.0622982	7.25358
IRF9	CYLD	TRUE	103	taipale_cyt_meth__IRF9_NYGAAASYGAAACYN_FL	20.5	10kb	top10perTarget	0.0497751	6.43972
IRF9	CYSLTR1	TRUE	72	taipale_cyt_meth__IRF9_NYGAAASYGAAACYN_FL	20.5	10kb	top10perTarget	0.0372091	2.33273
IRF9	DAPP1	TRUE	128	taipale_cyt_meth__IRF9_NYGAAASYGAAACYN_FL	20.5	10kb	top10perTarget	0.0676168	11.9195
IRF9	DDX58	TRUE	157	taipale_cyt_meth__IRF9_NYGAAASYGAAACYN_FL	20.5	10kb	top10perTarget	0.119989	25.9116
IRF9	DDX60	TRUE	154	taipale_cyt_meth__IRF9_NYGAAASYGAAACYN_FL	20.5	10kb	top10perTarget	0.107157	18.0228
IRF9	DTX3L	TRUE	98	taipale_cyt_meth__IRF9_NYGAAASYGAAACYN_FL	20.5	10kb	top10perTarget	0.120102	34.1731
IRF9	EIF2AK2	TRUE	95	taipale_cyt_meth__IRF9_NYGAAASYGAAACYN_FL	20.5	10kb	top10perTarget	0.127751	51.1492
IRF9	EPSTI1	TRUE	158	taipale_cyt_meth__IRF9_NYGAAASYGAAACYN_FL	20.5	10kb	top10perTarget	0.122621	14.6348
IRF9	ETV7	TRUE	129	taipale_cyt_meth__IRF9_NYGAAASYGAAACYN_FL	20.5	10kb	top10perTarget	0.0732654	7.13434
IRF9	GBP1	TRUE	54	taipale_cyt_meth__IRF9_NYGAAASYGAAACYN_FL	20.5	10kb	top10perTarget	0.171627	13.2054
IRF9	GBP2	TRUE	31	taipale_cyt_meth__IRF9_NYGAAASYGAAACYN_FL	20.5	10kb	top10perTarget	0.116435	30.3804
IRF9	GBP5	TRUE	27	taipale_cyt_meth__IRF9_NYGAAASYGAAACYN_FL	20.5	10kb	top10perTarget	0.13298	12.1385
IRF9	GIMAP2	TRUE	90	taipale_cyt_meth__IRF9_NYGAAASYGAAACYN_FL	20.5	10kb	top10perTarget	0.0425633	4.03289
IRF9	HERC6	TRUE	90	taipale_cyt_meth__IRF9_NYGAAASYGAAACYN_FL	20.5	10kb	top10perTarget	0.04852	3.15824
IRF9	IFI16	TRUE	118	taipale_cyt_meth__IRF9_NYGAAASYGAAACYN_FL	20.5	10kb	top10perTarget	0.0994821	37.5742
IRF9	IFI44	TRUE	148	taipale_cyt_meth__IRF9_NYGAAASYGAAACYN_FL	20.5	10kb	top10perTarget	0.111234	22.0313
IRF9	IFI44L	TRUE	143	taipale_cyt_meth__IRF9_NYGAAASYGAAACYN_FL	20.5	10kb	top10perTarget	0.130774	15.9479
IRF9	IFI6	TRUE	141	taipale_cyt_meth__IRF9_NYGAAASYGAAACYN_FL	20.5	10kb	top10perTarget	0.179614	40.7612
IRF9	IFIH1	TRUE	150	taipale_cyt_meth__IRF9_NYGAAASYGAAACYN_FL	20.5	10kb	top10perTarget	0.107358	26.5254
IRF9	IFIT1	TRUE	162	taipale_cyt_meth__IRF9_NYGAAASYGAAACYN_FL	20.5	10kb	top10perTarget	0.215523	45.8832
IRF9	IFIT2	TRUE	101	taipale_cyt_meth__IRF9_NYGAAASYGAAACYN_FL	20.5	10kb	top10perTarget	0.187305	35.5466
IRF9	IFIT3	TRUE	141	taipale_cyt_meth__IRF9_NYGAAASYGAAACYN_FL	20.5	10kb	top10perTarget	0.223035	59.5959
IRF9	IFIT5	TRUE	119	taipale_cyt_meth__IRF9_NYGAAASYGAAACYN_FL	20.5	10kb	top10perTarget	0.143602	48.312
IRF9	IFITM3	TRUE	35	taipale_cyt_meth__IRF9_NYGAAASYGAAACYN_FL	20.5	10kb	top10perTarget	0.142042	45.0891
IRF9	IRF1	TRUE	90	taipale_cyt_meth__IRF9_NYGAAASYGAAACYN_FL	20.5	10kb	top10perTarget	0.198945	93.6084
IRF9	IRF7	TRUE	133	taipale_cyt_meth__IRF9_NYGAAASYGAAACYN_FL	20.5	10kb	top10perTarget	0.0586756	10.1843
IRF9	ISG15	TRUE	162	taipale_cyt_meth__IRF9_NYGAAASYGAAACYN_FL	20.5	10kb	top10perTarget	0.171335	16.751
IRF9	ISG20	TRUE	62	taipale_cyt_meth__IRF9_NYGAAASYGAAACYN_FL	20.5	10kb	top10perTarget	0.0966831	26.449
IRF9	LAP3	TRUE	57	taipale_cyt_meth__IRF9_NYGAAASYGAAACYN_FL	20.5	10kb	top10perTarget	0.0667653	7.16656
IRF9	LGALS9	TRUE	61	taipale_cyt_meth__IRF9_NYGAAASYGAAACYN_FL	20.5	10kb	top10perTarget	0.0590482	12.6674
IRF9	LYSMD2	TRUE	89	taipale_cyt_meth__IRF9_NYGAAASYGAAACYN_FL	20.5	10kb	top10perTarget	0.075235	13.8471
IRF9	MX1	TRUE	158	taipale_cyt_meth__IRF9_NYGAAASYGAAACYN_FL	20.5	10kb	top10perTarget	0.19426	51.8207
IRF9	NFKBIZ	TRUE	120	taipale_cyt_meth__IRF9_NYGAAASYGAAACYN_FL	20.5	10kb	top10perTarget	0.0562784	13.1304
IRF9	NMI	TRUE	160	taipale_cyt_meth__IRF9_NYGAAASYGAAACYN_FL	20.5	10kb	top10perTarget	0.0868845	24.3781
IRF9	NUB1	TRUE	83	taipale_cyt_meth__IRF9_NYGAAASYGAAACYN_FL	20.5	10kb	top10perTarget	0.0856852	16.8676
IRF9	OAS3	TRUE	111	taipale_cyt_meth__IRF9_NYGAAASYGAAACYN_FL	20.5	10kb	top10perTarget	0.126294	24.6927
IRF9	PARP12	TRUE	63	taipale_cyt_meth__IRF9_NYGAAASYGAAACYN_FL	20.5	10kb	top10perTarget	0.0752459	10.9035
IRF9	PARP14	TRUE	158	taipale_cyt_meth__IRF9_NYGAAASYGAAACYN_FL	20.5	10kb	top10perTarget	0.180775	41.5825
IRF9	PARP9	TRUE	121	taipale_cyt_meth__IRF9_NYGAAASYGAAACYN_FL	20.5	10kb	top10perTarget	0.120233	30.9248
IRF9	PCGF5	TRUE	82	taipale_cyt_meth__IRF9_NYGAAASYGAAACYN_FL	20.5	10kb	top10perTarget	0.0730904	21.9693
IRF9	PDE4B	TRUE	110	taipale_cyt_meth__IRF9_NYGAAASYGAAACYN_FL	20.5	10kb	top10perTarget	0.0685412	10.3386
IRF9	PSMB8	TRUE	119	taipale_cyt_meth__IRF9_NYGAAASYGAAACYN_FL	20.5	10kb	top10perTarget	0.0607405	16.4382
IRF9	PSMB9	TRUE	76	taipale_cyt_meth__IRF9_NYGAAASYGAAACYN_FL	20.5	10kb	top10perTarget	0.108256	28.1554
IRF9	PSME1	TRUE	35	taipale_cyt_meth__IRF9_NYGAAASYGAAACYN_FL	20.5	10kb	top10perTarget	0.0928564	22.2626
IRF9	PSME2	TRUE	40	taipale_cyt_meth__IRF9_NYGAAASYGAAACYN_FL	20.5	10kb	top10perTarget	0.0764735	9.18535
IRF9	RNF213	TRUE	73	taipale_cyt_meth__IRF9_NYGAAASYGAAACYN_FL	20.5	10kb	top10perTarget	0.157954	43.5692
IRF9	RSAD2	TRUE	163	taipale_cyt_meth__IRF9_NYGAAASYGAAACYN_FL	20.5	10kb	top10perTarget	0.189358	24.6829
IRF9	SAMD9	TRUE	134	taipale_cyt_meth__IRF9_NYGAAASYGAAACYN_FL	20.5	10kb	top10perTarget	0.101009	38.1231
IRF9	SAMD9L	TRUE	152	taipale_cyt_meth__IRF9_NYGAAASYGAAACYN_FL	20.5	10kb	top10perTarget	0.114597	26.3006
IRF9	SAMHD1	TRUE	62	taipale_cyt_meth__IRF9_NYGAAASYGAAACYN_FL	20.5	10kb	top10perTarget	0.13063	36.8214
IRF9	SAT1	TRUE	116	taipale_cyt_meth__IRF9_NYGAAASYGAAACYN_FL	20.5	10kb	top10perTarget	0.111462	27.9843
IRF9	SP110	TRUE	57	taipale_cyt_meth__IRF9_NYGAAASYGAAACYN_FL	20.5	10kb	top10perTarget	0.0905942	20.0682
IRF9	STAT1	TRUE	77	taipale_cyt_meth__IRF9_NYGAAASYGAAACYN_FL	20.5	10kb	top10perTarget	0.204574	67.7627
IRF9	STAT2	TRUE	120	taipale_cyt_meth__IRF9_NYGAAASYGAAACYN_FL	20.5	10kb	top10perTarget	0.119161	27.7036
IRF9	STX11	TRUE	79	taipale_cyt_meth__IRF9_NYGAAASYGAAACYN_FL	20.5	10kb	top10perTarget	0.0796444	11.9044
IRF9	TAGAP	TRUE	88	taipale_cyt_meth__IRF9_NYGAAASYGAAACYN_FL	20.5	10kb	top10perTarget	0.10372	18.6235
IRF9	TAP1	TRUE	55	taipale_cyt_meth__IRF9_NYGAAASYGAAACYN_FL	20.5	10kb	top10perTarget	0.0869765	26.1019
IRF9	TMEM140	TRUE	31	taipale_cyt_meth__IRF9_NYGAAASYGAAACYN_FL	20.5	10kb	top10perTarget	0.050124	6.95773
IRF9	TRIM56	TRUE	156	taipale_cyt_meth__IRF9_NYGAAASYGAAACYN_FL	20.5	10kb	top10perTarget	0.0628128	12.3637
IRF9	UBE2L6	TRUE	89	taipale_cyt_meth__IRF9_NYGAAASYGAAACYN_FL	20.5	10kb	top10perTarget	0.0957685	14.871
IRF9	XAF1	TRUE	121	taipale_cyt_meth__IRF9_NYGAAASYGAAACYN_FL	20.5	10kb	top10perTarget	0.169791	46.4963
IRF9	ZBP1	TRUE	85	taipale_cyt_meth__IRF9_NYGAAASYGAAACYN_FL	20.5	10kb	top10perTarget	0.0734196	16.6692
IRF9	CHMP5	TRUE	17	taipale__IRF9_full_AWCGAAACCGAAACY	20.3	10kb	top10perTarget	0.0531955	7.80127
IRF9	MED28	TRUE	21	taipale__IRF9_full_AWCGAAACCGAAACY	20.3	10kb	top10perTarget	0.0332208	3.5395
IRF9	PHF11	TRUE	6	taipale__IRF9_full_AWCGAAACCGAAACY	20.3	10kb	top10perTarget	0.0675883	15.3949
IRF9	REC8	TRUE	8	taipale__IRF9_full_AWCGAAACCGAAACY	20.3	10kb	top10perTarget	0.0540821	4.69093
IRF9	SHISA5	TRUE	2	taipale__IRF9_full_AWCGAAACCGAAACY	20.3	10kb	top10perTarget	0.0650588	25.2495
IRF9	TMEM123	TRUE	21	taipale__IRF9_full_AWCGAAACCGAAACY	20.3	10kb	top10perTarget	0.0866171	19.9443
IRF9	TRAFD1	TRUE	35	taipale__IRF9_full_AWCGAAACCGAAACY	20.3	10kb	top10perTarget	0.0479257	5.16813
IRF9	TRIM38	TRUE	61	taipale__IRF9_full_AWCGAAACCGAAACY	20.3	10kb	top10perTarget	0.0686878	11.1549
IRF9	CMPK2	TRUE	41	transfac_pro__M02771	18.8	10kb	top10perTarget	0.125316	16.7457
IRF9	HSH2D	TRUE	4	transfac_pro__M02771	18.8	10kb	top10perTarget	0.0663644	27.996
IRF9	IRF9	TRUE	21	transfac_pro__M02771	18.8	10kb	top10perTarget	1	NA
IRF9	MX2	TRUE	89	transfac_pro__M02771	18.8	10kb	top10perTarget	0.106362	33.2903
IRF9	NPC2	TRUE	18	transfac_pro__M02771	18.8	10kb	top10perTarget	0.0463904	9.49925
IRF9	OASL	TRUE	114	transfac_pro__M02771	18.8	10kb	top10perTarget	0.0973936	14.4622
IRF9	PML	TRUE	46	transfac_pro__M02771	18.8	10kb	top10perTarget	0.0907318	15.5258
IRF9	SP140	FALSE	9	dbcorrdb__IRF1__ENCSR000EGU_1__m1	16.9	10kb	top10perTarget	0.0615714	7.23634
IRF9	HERC5	TRUE	87	taipale_cyt_meth__IRF9_NYGAAASYGAAACYN_FL	15.1	500bp	top10perTarget	0.171795	22.9102
IRF9	APOBEC3A	TRUE	13	cisbp__M5580	14.3	500bp	top10perTarget	0.0790977	24.561
IRF9	NAPA	TRUE	53	cisbp__M5580	14.3	500bp	top10perTarget	0.0883109	17.8083
IRF9	TRIM22	TRUE	29	cisbp__M5580	14.3	500bp	top10perTarget	0.133207	32.4811
IRF9	FCGR1A	TRUE	50	transfac_pro__M02771	14	500bp	top10perTarget	0.0743039	8.72839
IRF9	FCGR1B	TRUE	50	transfac_pro__M02771	14	500bp	top10perTarget	0.0570386	7.40635
IRF9	DCAF11	TRUE	5	cisbp__M6314	12.7	500bp	top10perTarget	0.0535014	10.7766
IRF9	IFITM1	TRUE	5	cisbp__M6314	11.8	10kb	top10perTarget	0.109016	33.9684
IRF9	TNFSF13B	TRUE	26	cisbp__M6314	11.8	10kb	top10perTarget	0.0936606	23.4795
IRF9	RNF31	FALSE	2	transfac_pro__M04788	11.5	500bp	top10perTarget	0.0458562	9.67139
IRF9	FFAR2	TRUE	19	transfac_public__M00258	11.3	500bp	top10perTarget	0.0800277	15.5079
IRF9	ICAM1	TRUE	54	transfac_pro__M08887	10.2	500bp	top10perTarget	0.0415402	8.6467
JUNB	AFF4	FALSE	3	swissregulon__hs__ATF5_CREB3.p2	3.42	10kb	top10perTarget	0.0451917	5.25707
JUNB	AFTPH	FALSE	3	swissregulon__hs__ATF5_CREB3.p2	3.42	10kb	top10perTarget	0.0471788	7.90911
JUNB	ANKRD12	FALSE	1	swissregulon__hs__ATF5_CREB3.p2	3.42	10kb	top10perTarget	0.0656213	12.3742
JUNB	ARF1	FALSE	3	swissregulon__hs__ATF5_CREB3.p2	3.42	10kb	top10perTarget	0.0596678	16.4588
JUNB	ARF5	FALSE	3	swissregulon__hs__ATF5_CREB3.p2	3.42	10kb	top10perTarget	0.0530531	12.9359
JUNB	ARL5B	FALSE	3	swissregulon__hs__ATF5_CREB3.p2	3.42	10kb	top10perTarget	0.048797	14.5373
JUNB	BANP	FALSE	3	swissregulon__hs__ATF5_CREB3.p2	3.42	10kb	top10perTarget	0.0422355	7.97481
JUNB	BIRC2	FALSE	3	swissregulon__hs__ATF5_CREB3.p2	3.42	10kb	top10perTarget	0.0310482	2.12861
JUNB	BNIP3L	FALSE	3	swissregulon__hs__ATF5_CREB3.p2	3.42	10kb	top10perTarget	0.0428518	4.27911
JUNB	BRD2	FALSE	3	swissregulon__hs__ATF5_CREB3.p2	3.42	10kb	top10perTarget	0.0603704	12.8745
JUNB	CCNL1	FALSE	3	swissregulon__hs__ATF5_CREB3.p2	3.42	10kb	top10perTarget	0.118467	79.31
JUNB	CHD2	FALSE	3	swissregulon__hs__ATF5_CREB3.p2	3.42	10kb	top10perTarget	0.0457355	9.26661
JUNB	CHST15	FALSE	1	swissregulon__hs__ATF5_CREB3.p2	3.42	10kb	top10perTarget	0.0766642	14.8399
JUNB	CIC	FALSE	3	swissregulon__hs__ATF5_CREB3.p2	3.42	10kb	top10perTarget	0.0386648	3.65962
JUNB	COQ7	FALSE	3	swissregulon__hs__ATF5_CREB3.p2	3.42	10kb	top10perTarget	0.0446628	5.91913
JUNB	CREB1	FALSE	2	swissregulon__hs__ATF5_CREB3.p2	3.42	10kb	top10perTarget	0.0652534	13.8457
JUNB	CREB5	FALSE	3	swissregulon__hs__ATF5_CREB3.p2	3.42	10kb	top10perTarget	0.107835	21.5505
JUNB	CSNK1D	FALSE	3	swissregulon__hs__ATF5_CREB3.p2	3.42	10kb	top10perTarget	0.0644823	8.58521
JUNB	CSNK1G2	FALSE	3	swissregulon__hs__ATF5_CREB3.p2	3.42	10kb	top10perTarget	0.06978	14.8927
JUNB	CXCL16	FALSE	3	swissregulon__hs__ATF5_CREB3.p2	3.42	10kb	top10perTarget	0.0793252	27.1642
JUNB	CYLD	FALSE	3	swissregulon__hs__ATF5_CREB3.p2	3.42	10kb	top10perTarget	0.0544708	17.539
JUNB	CYTIP	FALSE	3	swissregulon__hs__ATF5_CREB3.p2	3.42	10kb	top10perTarget	0.0567287	10.9948
JUNB	DCAF12	FALSE	2	swissregulon__hs__ATF5_CREB3.p2	3.42	10kb	top10perTarget	0.0392917	5.11085
JUNB	DHRS12	FALSE	3	swissregulon__hs__ATF5_CREB3.p2	3.42	10kb	top10perTarget	0.0352633	2.58488
JUNB	DNTTIP1	FALSE	3	swissregulon__hs__ATF5_CREB3.p2	3.42	10kb	top10perTarget	0.0436104	5.72338
JUNB	DUSP1	FALSE	3	swissregulon__hs__ATF5_CREB3.p2	3.42	10kb	top10perTarget	0.366129	173.223
JUNB	DYRK1A	FALSE	3	swissregulon__hs__ATF5_CREB3.p2	3.42	10kb	top10perTarget	0.0582165	8.09802
JUNB	EGR1	FALSE	3	swissregulon__hs__ATF5_CREB3.p2	3.42	10kb	top10perTarget	0.191583	62.6647
JUNB	EGR3	FALSE	3	swissregulon__hs__ATF5_CREB3.p2	3.42	10kb	top10perTarget	0.130002	47.6774
JUNB	EIF1	FALSE	3	swissregulon__hs__ATF5_CREB3.p2	3.42	10kb	top10perTarget	0.19263	106.575
JUNB	EIF4A1	FALSE	1	swissregulon__hs__ATF5_CREB3.p2	3.42	10kb	top10perTarget	0.0427199	11.3852
JUNB	ELOVL5	FALSE	3	swissregulon__hs__ATF5_CREB3.p2	3.42	10kb	top10perTarget	0.0923218	23.9021
JUNB	FAM177A1	FALSE	3	swissregulon__hs__ATF5_CREB3.p2	3.42	10kb	top10perTarget	0.0651214	19.076
JUNB	FBRS	FALSE	3	swissregulon__hs__ATF5_CREB3.p2	3.42	10kb	top10perTarget	0.0552365	14.2433
JUNB	FBXO33	FALSE	3	swissregulon__hs__ATF5_CREB3.p2	3.42	10kb	top10perTarget	0.0309696	3.6524
JUNB	FOS	FALSE	3	swissregulon__hs__ATF5_CREB3.p2	3.42	10kb	top10perTarget	0.265917	145.106
JUNB	FOSB	FALSE	3	swissregulon__hs__ATF5_CREB3.p2	3.42	10kb	top10perTarget	0.106564	38.1253
JUNB	FRAT2	FALSE	3	swissregulon__hs__ATF5_CREB3.p2	3.42	10kb	top10perTarget	0.129903	26.8491
JUNB	GABARAP	FALSE	3	swissregulon__hs__ATF5_CREB3.p2	3.42	10kb	top10perTarget	0.113881	34.6233
JUNB	GK	FALSE	3	swissregulon__hs__ATF5_CREB3.p2	3.42	10kb	top10perTarget	0.0948767	33.466
JUNB	GNAI2	FALSE	3	swissregulon__hs__ATF5_CREB3.p2	3.42	10kb	top10perTarget	0.112073	31.2115
JUNB	GNB2	FALSE	3	swissregulon__hs__ATF5_CREB3.p2	3.42	10kb	top10perTarget	0.11073	24.7254
JUNB	GPBP1	FALSE	3	swissregulon__hs__ATF5_CREB3.p2	3.42	10kb	top10perTarget	0.0620852	16.4663
JUNB	HIVEP2	FALSE	3	swissregulon__hs__ATF5_CREB3.p2	3.42	10kb	top10perTarget	0.0408032	5.48117
JUNB	HLA-C	FALSE	3	swissregulon__hs__ATF5_CREB3.p2	3.42	10kb	top10perTarget	0.228844	66.4678
JUNB	IER2	FALSE	3	swissregulon__hs__ATF5_CREB3.p2	3.42	10kb	top10perTarget	0.273369	176.496
JUNB	IVNS1ABP	FALSE	3	swissregulon__hs__ATF5_CREB3.p2	3.42	10kb	top10perTarget	0.0723355	11.0289
JUNB	JARID2	FALSE	3	swissregulon__hs__ATF5_CREB3.p2	3.42	10kb	top10perTarget	0.055206	9.83269
JUNB	JOSD1	FALSE	3	swissregulon__hs__ATF5_CREB3.p2	3.42	10kb	top10perTarget	0.0443522	3.47091
JUNB	JUNB	FALSE	3	swissregulon__hs__ATF5_CREB3.p2	3.42	10kb	top10perTarget	1	NA
JUNB	JUND	FALSE	3	swissregulon__hs__ATF5_CREB3.p2	3.42	10kb	top10perTarget	0.108919	23.6393
JUNB	KDM6B	FALSE	3	swissregulon__hs__ATF5_CREB3.p2	3.42	10kb	top10perTarget	0.16943	69.9311
JUNB	MAFF	FALSE	3	swissregulon__hs__ATF5_CREB3.p2	3.42	10kb	top10perTarget	0.0654868	8.26401
JUNB	MAP3K8	FALSE	3	swissregulon__hs__ATF5_CREB3.p2	3.42	10kb	top10perTarget	0.0548873	14.2204
JUNB	MAST3	FALSE	3	swissregulon__hs__ATF5_CREB3.p2	3.42	10kb	top10perTarget	0.0644987	8.38744
JUNB	MEF2D	FALSE	3	swissregulon__hs__ATF5_CREB3.p2	3.42	10kb	top10perTarget	0.045277	4.68966
JUNB	METRNL	FALSE	3	swissregulon__hs__ATF5_CREB3.p2	3.42	10kb	top10perTarget	0.0525194	9.46948
JUNB	MIDN	FALSE	3	swissregulon__hs__ATF5_CREB3.p2	3.42	10kb	top10perTarget	0.182303	109.279
JUNB	MXD1	FALSE	3	swissregulon__hs__ATF5_CREB3.p2	3.42	10kb	top10perTarget	0.194198	61.8668
JUNB	NAMPT	FALSE	3	swissregulon__hs__ATF5_CREB3.p2	3.42	10kb	top10perTarget	0.22128	61.204
JUNB	NDUFS2	FALSE	1	swissregulon__hs__ATF5_CREB3.p2	3.42	10kb	top10perTarget	0.0327926	1.79834
JUNB	NEAT1	FALSE	3	swissregulon__hs__ATF5_CREB3.p2	3.42	10kb	top10perTarget	0.245023	124.254
JUNB	NFKB2	FALSE	3	swissregulon__hs__ATF5_CREB3.p2	3.42	10kb	top10perTarget	0.0918827	36.7848
JUNB	NFKBID	FALSE	3	swissregulon__hs__ATF5_CREB3.p2	3.42	10kb	top10perTarget	0.0743886	51.9033
JUNB	NINJ1	FALSE	3	swissregulon__hs__ATF5_CREB3.p2	3.42	10kb	top10perTarget	0.0606327	12.4646
JUNB	NSUN6	FALSE	3	swissregulon__hs__ATF5_CREB3.p2	3.42	10kb	top10perTarget	0.0440786	1.98102
JUNB	OSM	FALSE	3	swissregulon__hs__ATF5_CREB3.p2	3.42	10kb	top10perTarget	0.0840688	17.9124
JUNB	OSTF1	FALSE	3	swissregulon__hs__ATF5_CREB3.p2	3.42	10kb	top10perTarget	0.0669687	12.5043
JUNB	PAG1	FALSE	3	swissregulon__hs__ATF5_CREB3.p2	3.42	10kb	top10perTarget	0.0860389	22.8092
JUNB	PDZD8	FALSE	3	swissregulon__hs__ATF5_CREB3.p2	3.42	10kb	top10perTarget	0.0598174	8.72098
JUNB	PGS1	FALSE	3	swissregulon__hs__ATF5_CREB3.p2	3.42	10kb	top10perTarget	0.0579319	14.8952
JUNB	PHF20L1	FALSE	3	swissregulon__hs__ATF5_CREB3.p2	3.42	10kb	top10perTarget	0.0760444	13.0668
JUNB	PHOSPHO1	FALSE	1	swissregulon__hs__ATF5_CREB3.p2	3.42	10kb	top10perTarget	0.0468082	10.3844
JUNB	PITPNA	FALSE	1	swissregulon__hs__ATF5_CREB3.p2	3.42	10kb	top10perTarget	0.0676334	17.2724
JUNB	PLEKHO1	FALSE	2	swissregulon__hs__ATF5_CREB3.p2	3.42	10kb	top10perTarget	0.0312625	12.5823
JUNB	PNRC1	FALSE	3	swissregulon__hs__ATF5_CREB3.p2	3.42	10kb	top10perTarget	0.190056	88.4627
JUNB	PPP1R15A	FALSE	3	swissregulon__hs__ATF5_CREB3.p2	3.42	10kb	top10perTarget	0.116923	59.9598
JUNB	PPP2R2A	FALSE	3	swissregulon__hs__ATF5_CREB3.p2	3.42	10kb	top10perTarget	0.0478072	2.98173
JUNB	PRKAR1A	FALSE	3	swissregulon__hs__ATF5_CREB3.p2	3.42	10kb	top10perTarget	0.0879162	20.3781
JUNB	PTPN2	FALSE	3	swissregulon__hs__ATF5_CREB3.p2	3.42	10kb	top10perTarget	0.0353817	3.72683
JUNB	PURB	FALSE	3	swissregulon__hs__ATF5_CREB3.p2	3.42	10kb	top10perTarget	0.0569414	8.91742
JUNB	RAB21	FALSE	3	swissregulon__hs__ATF5_CREB3.p2	3.42	10kb	top10perTarget	0.0595597	15.0853
JUNB	RAP1B	FALSE	3	swissregulon__hs__ATF5_CREB3.p2	3.42	10kb	top10perTarget	0.0579169	18.4774
JUNB	RASGRP4	FALSE	1	swissregulon__hs__ATF5_CREB3.p2	3.42	10kb	top10perTarget	0.0540671	7.24735
JUNB	REL	FALSE	3	swissregulon__hs__ATF5_CREB3.p2	3.42	10kb	top10perTarget	0.0508073	10.2165
JUNB	RELT	FALSE	3	swissregulon__hs__ATF5_CREB3.p2	3.42	10kb	top10perTarget	0.0434311	6.70653
JUNB	RTN4	FALSE	1	swissregulon__hs__ATF5_CREB3.p2	3.42	10kb	top10perTarget	0.084628	33.1458
JUNB	SCYL1	FALSE	3	swissregulon__hs__ATF5_CREB3.p2	3.42	10kb	top10perTarget	0.0375876	4.54645
JUNB	SDHB	FALSE	3	swissregulon__hs__ATF5_CREB3.p2	3.42	10kb	top10perTarget	0.0404609	3.36834
JUNB	SEL1L	FALSE	3	swissregulon__hs__ATF5_CREB3.p2	3.42	10kb	top10perTarget	0.0615187	10.4342
JUNB	SGK1	FALSE	3	swissregulon__hs__ATF5_CREB3.p2	3.42	10kb	top10perTarget	0.0602821	13.3554
JUNB	SH2D3C	FALSE	3	swissregulon__hs__ATF5_CREB3.p2	3.42	10kb	top10perTarget	0.0446888	3.69018
JUNB	SKIL	FALSE	3	swissregulon__hs__ATF5_CREB3.p2	3.42	10kb	top10perTarget	0.0372217	6.46422
JUNB	SRRM2	FALSE	3	swissregulon__hs__ATF5_CREB3.p2	3.42	10kb	top10perTarget	0.0743325	20.3758
JUNB	SSU72	FALSE	2	swissregulon__hs__ATF5_CREB3.p2	3.42	10kb	top10perTarget	0.0532867	11.4312
JUNB	STAT3	FALSE	3	swissregulon__hs__ATF5_CREB3.p2	3.42	10kb	top10perTarget	0.0999267	25.7618
JUNB	STK38L	FALSE	3	swissregulon__hs__ATF5_CREB3.p2	3.42	10kb	top10perTarget	0.0367563	5.02178
JUNB	TAF10	FALSE	3	swissregulon__hs__ATF5_CREB3.p2	3.42	10kb	top10perTarget	0.0381654	6.16482
JUNB	TMBIM1	FALSE	3	swissregulon__hs__ATF5_CREB3.p2	3.42	10kb	top10perTarget	0.04441	9.06738
JUNB	TP53INP2	FALSE	3	swissregulon__hs__ATF5_CREB3.p2	3.42	10kb	top10perTarget	0.0400014	4.80811
JUNB	TPM4	FALSE	3	swissregulon__hs__ATF5_CREB3.p2	3.42	10kb	top10perTarget	0.0831873	38.9369
JUNB	TPT1	FALSE	3	swissregulon__hs__ATF5_CREB3.p2	3.42	10kb	top10perTarget	0.147149	33.237
JUNB	TRIB1	FALSE	3	swissregulon__hs__ATF5_CREB3.p2	3.42	10kb	top10perTarget	0.109859	39.1901
JUNB	TRIM39	FALSE	3	swissregulon__hs__ATF5_CREB3.p2	3.42	10kb	top10perTarget	0.0318601	1.2654
JUNB	TSC22D2	FALSE	3	swissregulon__hs__ATF5_CREB3.p2	3.42	10kb	top10perTarget	0.0323296	0.825738
JUNB	UBC	FALSE	3	swissregulon__hs__ATF5_CREB3.p2	3.42	10kb	top10perTarget	0.171666	66.3991
JUNB	UBE2B	FALSE	3	swissregulon__hs__ATF5_CREB3.p2	3.42	10kb	top10perTarget	0.138409	50.7595
JUNB	UBE2D3	FALSE	3	swissregulon__hs__ATF5_CREB3.p2	3.42	10kb	top10perTarget	0.147345	67.8866
JUNB	UBE2J1	FALSE	3	swissregulon__hs__ATF5_CREB3.p2	3.42	10kb	top10perTarget	0.100076	37.7623
JUNB	USP22	FALSE	3	swissregulon__hs__ATF5_CREB3.p2	3.42	10kb	top10perTarget	0.0443776	5.92084
JUNB	XRN2	FALSE	3	swissregulon__hs__ATF5_CREB3.p2	3.42	10kb	top10perTarget	0.0629257	19.5282
JUNB	YTHDF3	FALSE	3	swissregulon__hs__ATF5_CREB3.p2	3.42	10kb	top10perTarget	0.0370023	6.595
JUNB	YY1	FALSE	3	swissregulon__hs__ATF5_CREB3.p2	3.42	10kb	top10perTarget	0.057177	11.0417
JUNB	ZFP36L1	FALSE	3	swissregulon__hs__ATF5_CREB3.p2	3.42	10kb	top10perTarget	0.233108	119.504
JUNB	ZFP36L2	FALSE	3	swissregulon__hs__ATF5_CREB3.p2	3.42	10kb	top10perTarget	0.139325	86.652
JUNB	ZFX	FALSE	3	swissregulon__hs__ATF5_CREB3.p2	3.42	10kb	top10perTarget	0.0377493	6.98221
JUNB	ARHGAP25	FALSE	2	scertf__badis.CST6	3.23	10kb	top10perTarget	0.0975043	24.0912
JUNB	BASP1	FALSE	2	scertf__badis.CST6	3.23	10kb	top10perTarget	0.168071	36.4481
JUNB	CAMK2G	FALSE	1	scertf__badis.CST6	3.23	10kb	top10perTarget	0.0541541	8.9328
JUNB	CHMP2A	FALSE	2	scertf__badis.CST6	3.23	10kb	top10perTarget	0.0777651	22.3052
JUNB	CLK3	FALSE	1	scertf__badis.CST6	3.23	10kb	top10perTarget	0.0392793	10.2745
JUNB	DDX5	FALSE	1	scertf__badis.CST6	3.23	10kb	top10perTarget	0.119066	43.7872
JUNB	EIF3D	FALSE	2	scertf__badis.CST6	3.23	10kb	top10perTarget	0.0310819	1.21566
JUNB	ETF1	FALSE	2	scertf__badis.CST6	3.23	10kb	top10perTarget	0.047703	12.9753
JUNB	FAM49B	FALSE	2	scertf__badis.CST6	3.23	10kb	top10perTarget	0.103513	28.7651
JUNB	FGR	FALSE	2	scertf__badis.CST6	3.23	10kb	top10perTarget	0.0924782	32.4669
JUNB	GPR65	FALSE	2	scertf__badis.CST6	3.23	10kb	top10perTarget	0.0818101	41.2615
JUNB	GRB2	FALSE	2	scertf__badis.CST6	3.23	10kb	top10perTarget	0.0925779	26.6107
JUNB	GUK1	FALSE	2	scertf__badis.CST6	3.23	10kb	top10perTarget	0.0420618	7.24596
JUNB	KLHL5	FALSE	2	scertf__badis.CST6	3.23	10kb	top10perTarget	0.0478299	7.95849
JUNB	LTN1	FALSE	2	scertf__badis.CST6	3.23	10kb	top10perTarget	0.0371412	3.00193
JUNB	NFXL1	FALSE	2	scertf__badis.CST6	3.23	10kb	top10perTarget	0.0314653	1.87945
JUNB	PARK7	FALSE	1	scertf__badis.CST6	3.23	10kb	top10perTarget	0.0388502	5.13819
JUNB	PCMTD1	FALSE	2	scertf__badis.CST6	3.23	10kb	top10perTarget	0.0680426	10.2034
JUNB	SH3BP2	FALSE	2	scertf__badis.CST6	3.23	10kb	top10perTarget	0.0755149	19.3773
JUNB	SLC25A37	FALSE	2	scertf__badis.CST6	3.23	10kb	top10perTarget	0.205668	61.0319
JUNB	SLC39A1	FALSE	2	scertf__badis.CST6	3.23	10kb	top10perTarget	0.0472408	7.66219
JUNB	SMNDC1	FALSE	2	scertf__badis.CST6	3.23	10kb	top10perTarget	0.0364602	4.1687
JUNB	STX11	FALSE	2	scertf__badis.CST6	3.23	10kb	top10perTarget	0.0685038	18.2449
JUNB	TP53INP1	FALSE	2	scertf__badis.CST6	3.23	10kb	top10perTarget	0.0536508	8.81062
JUNB	UBE2S	FALSE	2	scertf__badis.CST6	3.23	10kb	top10perTarget	0.0447101	8.13934
JUNB	ZBTB7B	FALSE	1	scertf__badis.CST6	3.23	10kb	top10perTarget	0.0617623	7.50958
JUNB	ZEB2	FALSE	2	scertf__badis.CST6	3.23	10kb	top10perTarget	0.0639656	21.7171
JUNB	DDX3X	FALSE	1	swissregulon__sacCer__CST6	3.03	10kb	top10perTarget	0.101528	43.4897
JUNB	LRRFIP1	FALSE	1	swissregulon__sacCer__CST6	3.03	10kb	top10perTarget	0.127862	35.8628
JUNB	RAB2A	FALSE	1	swissregulon__sacCer__CST6	3.03	10kb	top10perTarget	0.0687874	14.9794
JUNB	TANK	FALSE	1	swissregulon__sacCer__CST6	3.03	10kb	top10perTarget	0.0743139	24.4546
JUNB	TBCC	FALSE	1	swissregulon__sacCer__CST6	3.03	10kb	top10perTarget	0.0313572	4.50126
JUNB	TRA2A	FALSE	1	swissregulon__sacCer__CST6	3.03	10kb	top10perTarget	0.0334621	3.78535
JUNB	WWC3	FALSE	1	swissregulon__sacCer__CST6	3.03	10kb	top10perTarget	0.0619507	15.1722
JUND	AMPD2	TRUE	19	dbcorrdb__JUND__ENCSR000BGK_1__m1	4.39	10kb	top10perTarget	0.0569938	12.7404
JUND	ANXA1	TRUE	74	dbcorrdb__JUND__ENCSR000BGK_1__m1	4.39	10kb	top10perTarget	0.0712997	14.1004
JUND	ATG2A	TRUE	15	dbcorrdb__JUND__ENCSR000BGK_1__m1	4.39	10kb	top10perTarget	0.0474688	8.78665
JUND	CKAP4	TRUE	4	dbcorrdb__JUND__ENCSR000BGK_1__m1	4.39	10kb	top10perTarget	0.054703	17.5636
JUND	CSRNP1	TRUE	66	dbcorrdb__JUND__ENCSR000BGK_1__m1	4.39	10kb	top10perTarget	0.0757694	27.5146
JUND	DNAJB1	TRUE	31	dbcorrdb__JUND__ENCSR000BGK_1__m1	4.39	10kb	top10perTarget	0.0502262	8.01122
JUND	EMP3	TRUE	73	dbcorrdb__JUND__ENCSR000BGK_1__m1	4.39	10kb	top10perTarget	0.0427334	7.03983
JUND	FAR2	TRUE	27	dbcorrdb__JUND__ENCSR000BGK_1__m1	4.39	10kb	top10perTarget	0.0426499	14.434
JUND	FOSB	TRUE	63	dbcorrdb__JUND__ENCSR000BGK_1__m1	4.39	10kb	top10perTarget	0.181765	94.7464
JUND	FTH1	TRUE	51	dbcorrdb__JUND__ENCSR000BGK_1__m1	4.39	10kb	top10perTarget	0.178966	34.061
JUND	H3F3B	TRUE	73	dbcorrdb__JUND__ENCSR000BGK_1__m1	4.39	10kb	top10perTarget	0.125028	29.0324
JUND	HSPA9	TRUE	47	dbcorrdb__JUND__ENCSR000BGK_1__m1	4.39	10kb	top10perTarget	0.0404742	5.04197
JUND	IL1RAP	TRUE	53	dbcorrdb__JUND__ENCSR000BGK_1__m1	4.39	10kb	top10perTarget	0.0774434	25.9444
JUND	ISG20	TRUE	56	dbcorrdb__JUND__ENCSR000BGK_1__m1	4.39	10kb	top10perTarget	0.124101	45.8272
JUND	KLF6	TRUE	61	dbcorrdb__JUND__ENCSR000BGK_1__m1	4.39	10kb	top10perTarget	0.0684148	16.5993
JUND	LRRFIP1	TRUE	44	dbcorrdb__JUND__ENCSR000BGK_1__m1	4.39	10kb	top10perTarget	0.114658	39.2161
JUND	LST1	TRUE	17	dbcorrdb__JUND__ENCSR000BGK_1__m1	4.39	10kb	top10perTarget	0.0784467	34.4306
JUND	LYSMD2	TRUE	27	dbcorrdb__JUND__ENCSR000BGK_1__m1	4.39	10kb	top10perTarget	0.0787742	20.0667
JUND	MIDN	TRUE	65	dbcorrdb__JUND__ENCSR000BGK_1__m1	4.39	10kb	top10perTarget	0.101208	32.6303
JUND	MYADM	TRUE	28	dbcorrdb__JUND__ENCSR000BGK_1__m1	4.39	10kb	top10perTarget	0.177405	123.547
JUND	PDE4B	TRUE	62	dbcorrdb__JUND__ENCSR000BGK_1__m1	4.39	10kb	top10perTarget	0.085971	24.9557
JUND	PHOSPHO1	TRUE	36	dbcorrdb__JUND__ENCSR000BGK_1__m1	4.39	10kb	top10perTarget	0.0498766	12.4928
JUND	PLK3	TRUE	48	dbcorrdb__JUND__ENCSR000BGK_1__m1	4.39	10kb	top10perTarget	0.0619181	16.9115
JUND	RABGAP1L	TRUE	39	dbcorrdb__JUND__ENCSR000BGK_1__m1	4.39	10kb	top10perTarget	0.055443	34.9487
JUND	RARA	TRUE	84	dbcorrdb__JUND__ENCSR000BGK_1__m1	4.39	10kb	top10perTarget	0.0487369	12.2583
JUND	RELL1	TRUE	44	dbcorrdb__JUND__ENCSR000BGK_1__m1	4.39	10kb	top10perTarget	0.0799443	35.5627
JUND	RHOQ	TRUE	32	dbcorrdb__JUND__ENCSR000BGK_1__m1	4.39	10kb	top10perTarget	0.0568766	8.24577
JUND	SGK1	TRUE	27	dbcorrdb__JUND__ENCSR000BGK_1__m1	4.39	10kb	top10perTarget	0.0869118	16.4948
JUND	SLC31A2	TRUE	11	dbcorrdb__JUND__ENCSR000BGK_1__m1	4.39	10kb	top10perTarget	0.0726045	20.6705
JUND	STX11	TRUE	55	dbcorrdb__JUND__ENCSR000BGK_1__m1	4.39	10kb	top10perTarget	0.0696567	16.5601
JUND	SUB1	TRUE	35	dbcorrdb__JUND__ENCSR000BGK_1__m1	4.39	10kb	top10perTarget	0.0317228	9.45993
JUND	TAGLN2	TRUE	73	dbcorrdb__JUND__ENCSR000BGK_1__m1	4.39	10kb	top10perTarget	0.17762	103.512
JUND	TCP11L2	TRUE	28	dbcorrdb__JUND__ENCSR000BGK_1__m1	4.39	10kb	top10perTarget	0.0444702	5.89199
JUND	YPEL3	TRUE	61	dbcorrdb__JUND__ENCSR000BGK_1__m1	4.39	10kb	top10perTarget	0.0711825	13.4764
JUND	YPEL5	TRUE	48	dbcorrdb__JUND__ENCSR000BGK_1__m1	4.39	10kb	top10perTarget	0.0771838	29.8864
JUND	ZBTB7A	TRUE	73	dbcorrdb__JUND__ENCSR000BGK_1__m1	4.39	10kb	top10perTarget	0.0424558	7.07682
JUND	ZCCHC2	TRUE	29	dbcorrdb__JUND__ENCSR000BGK_1__m1	4.39	10kb	top10perTarget	0.0750504	12.6341
JUND	ZNF3	TRUE	6	dbcorrdb__JUND__ENCSR000BGK_1__m1	4.39	10kb	top10perTarget	0.051002	10.3478
JUND	HCG18	FALSE	7	dbcorrdb__CREB1__ENCSR000BRB_1__m1	4.21	500bp	top10perTarget	0.0430129	0.949446
JUND	PPP1R15A	FALSE	12	dbcorrdb__CREB1__ENCSR000BRB_1__m1	4.21	500bp	top10perTarget	0.074469	17.1241
JUND	CPPED1	FALSE	10	cisbp__M6230	4.12	10kb	top10perTarget	0.120775	40.9664
JUND	IER2	FALSE	8	dbcorrdb__ATF1__ENCSR000DNZ_1__m2	4.12	10kb	top10perTarget	0.136614	18.2073
JUND	TATDN3	FALSE	11	cisbp__M6230	4.12	10kb	top10perTarget	0.0382923	2.14293
JUND	TREM1	FALSE	7	cisbp__M6230	4.12	10kb	top10perTarget	0.114599	48.7431
JUND	UBB	FALSE	5	dbcorrdb__ATF1__ENCSR000DNZ_1__m2	4.12	10kb	top10perTarget	0.0438395	15.8424
JUND	EIF1	TRUE	14	cisbp__M0320	4.08	10kb	top10perTarget	0.124096	47.0053
JUND	G0S2	TRUE	8	cisbp__M0320	4.08	10kb	top10perTarget	0.140427	36.0042
JUND	RAP1B	TRUE	21	cisbp__M0320	4.08	10kb	top10perTarget	0.0375748	8.4866
JUND	SRGN	TRUE	6	cisbp__M0320	4.08	10kb	top10perTarget	0.117373	43.6806
JUND	ADAM17	TRUE	32	cisbp__M6318	4.06	10kb	top10perTarget	0.0410418	6.01456
JUND	CSF1	TRUE	4	hocomoco__JUND_HUMAN.H11MO.0.A	4.06	10kb	top10perTarget	0.0388613	4.29887
JUND	ETV7	TRUE	22	cisbp__M6318	4.06	10kb	top10perTarget	0.042947	11.7679
JUND	IDS	TRUE	17	cisbp__M6318	4.06	10kb	top10perTarget	0.0687676	15.8985
JUND	IFI30	TRUE	26	cisbp__M6318	4.06	10kb	top10perTarget	0.0484762	10.6938
JUND	JMJD1C	TRUE	41	cisbp__M6318	4.06	10kb	top10perTarget	0.0816896	18.4759
JUND	LGALS9	TRUE	37	cisbp__M6318	4.06	10kb	top10perTarget	0.0464969	5.24116
JUND	PIM2	TRUE	15	cisbp__M6318	4.06	10kb	top10perTarget	0.0406217	5.80336
JUND	RAB11FIP1	TRUE	33	cisbp__M6318	4.06	10kb	top10perTarget	0.135345	67.6738
JUND	SLC25A28	TRUE	21	cisbp__M6318	4.06	10kb	top10perTarget	0.0305112	0.587746
JUND	TAGAP	TRUE	16	cisbp__M6318	4.06	10kb	top10perTarget	0.115024	28.9054
JUND	VAMP2	TRUE	32	cisbp__M6318	4.06	10kb	top10perTarget	0.0464804	9.82786
JUND	TRAPPC5	FALSE	1	dbcorrdb__ATF1__ENCSR000DNZ_1__m2	3.92	500bp	top10perTarget	0.0709797	28.1799
JUND	PSME2	FALSE	4	hocomoco__JUN_HUMAN.H11MO.0.A	3.83	10kb	top10perTarget	0.0683728	13.8218
JUND	ARF5	TRUE	8	taipale_cyt_meth__JUND_NRTGACGCATN_eDBD_repr	3.81	500bp	top10perTarget	0.0333935	4.98429
JUND	ARF6	TRUE	5	taipale_cyt_meth__JUND_NRTGACGCATN_eDBD_repr	3.81	500bp	top10perTarget	0.0312725	7.15723
JUND	CDC26	TRUE	10	taipale_cyt_meth__JUND_NRTGACGCATN_eDBD_repr	3.81	500bp	top10perTarget	0.0355467	4.43556
JUND	COX8A	TRUE	7	taipale_cyt_meth__JUND_NRTGACGCATN_eDBD_repr	3.81	500bp	top10perTarget	0.0378708	4.20985
JUND	CPSF7	TRUE	5	taipale_cyt_meth__JUND_NRTGACGCATN_eDBD_repr	3.81	500bp	top10perTarget	0.0465897	10.6896
JUND	CTSS	TRUE	1	taipale_cyt_meth__JUND_NRTGACGCATN_eDBD_repr	3.81	500bp	top10perTarget	0.0773288	29.0532
JUND	DNAJB6	TRUE	6	taipale_cyt_meth__JUND_NRTGACGCATN_eDBD_repr	3.81	500bp	top10perTarget	0.0394469	20.6754
JUND	DUSP6	TRUE	6	taipale_cyt_meth__JUND_NRTGACGCATN_eDBD_repr	3.81	500bp	top10perTarget	0.0998802	27.9284
JUND	EIF4A1	TRUE	8	taipale_cyt_meth__JUND_NRTGACGCATN_eDBD_repr	3.81	500bp	top10perTarget	0.0369685	5.34606
JUND	ETF1	TRUE	12	taipale_cyt_meth__JUND_NRTGACGCATN_eDBD_repr	3.81	500bp	top10perTarget	0.0451409	7.0865
JUND	FOS	TRUE	14	taipale_cyt_meth__JUND_NRTGACGCATN_eDBD_repr	3.81	500bp	top10perTarget	0.147076	25.83
JUND	GPR65	TRUE	11	taipale_cyt_meth__JUND_NRTGACGCATN_eDBD_repr	3.81	500bp	top10perTarget	0.0677379	11.123
JUND	GUK1	TRUE	12	taipale_cyt_meth__JUND_NRTGACGCATN_eDBD_repr	3.81	500bp	top10perTarget	0.0372643	6.36405
JUND	HLA-B	TRUE	6	taipale_cyt_meth__JUND_NRTGACGCATN_eDBD_repr	3.81	500bp	top10perTarget	0.136001	36.686
JUND	HLA-F	TRUE	1	taipale_cyt_meth__JUND_NRTGACGCATN_eDBD_repr	3.81	500bp	top10perTarget	0.0434744	9.31102
JUND	JUND	TRUE	15	taipale_cyt_meth__JUND_NRTGACGCATN_eDBD_repr	3.81	500bp	top10perTarget	1	NA
JUND	KLF2	TRUE	6	taipale_cyt_meth__JUND_NRTGACGCATN_eDBD_repr	3.81	500bp	top10perTarget	0.111924	15.5879
JUND	MAP1LC3A	TRUE	16	taipale_cyt_meth__JUND_NRTGACGCATN_eDBD_repr	3.81	500bp	top10perTarget	0.0321596	1.82614
JUND	MCL1	TRUE	5	taipale_cyt_meth__JUND_NRTGACGCATN_eDBD_repr	3.81	500bp	top10perTarget	0.131687	26.4694
JUND	MTX1	TRUE	1	taipale_cyt_meth__JUND_NRTGACGCATN_eDBD_repr	3.81	500bp	top10perTarget	0.0336254	6.04288
JUND	NOP10	TRUE	1	taipale_cyt_meth__JUND_NRTGACGCATN_eDBD_repr	3.81	500bp	top10perTarget	0.0500573	10.493
JUND	NR4A2	TRUE	36	taipale_cyt_meth__JUND_NRTGACGCATN_eDBD_repr	3.81	500bp	top10perTarget	0.0858894	15.2487
JUND	PPTC7	TRUE	22	taipale_cyt_meth__JUND_NRTGACGCATN_eDBD_repr	3.81	500bp	top10perTarget	0.0685346	20.7871
JUND	PSMB1	TRUE	3	taipale_cyt_meth__JUND_NRTGACGCATN_eDBD_repr	3.81	500bp	top10perTarget	0.0343205	4.43926
JUND	PSMB10	TRUE	1	taipale_cyt_meth__JUND_NRTGACGCATN_eDBD_repr	3.81	500bp	top10perTarget	0.0482678	10.5052
JUND	PSMB9	TRUE	3	taipale_cyt_meth__JUND_NRTGACGCATN_eDBD_repr	3.81	500bp	top10perTarget	0.0952443	21.772
JUND	RPL28	TRUE	1	taipale_cyt_meth__JUND_NRTGACGCATN_eDBD_repr	3.81	500bp	top10perTarget	0.0636737	17.9937
JUND	RPS3A	TRUE	2	taipale_cyt_meth__JUND_NRTGACGCATN_eDBD_repr	3.81	500bp	top10perTarget	0.0396008	6.779
JUND	SERTAD3	TRUE	9	taipale_cyt_meth__JUND_NRTGACGCATN_eDBD_repr	3.81	500bp	top10perTarget	0.0387974	3.13313
JUND	SRSF5	TRUE	10	taipale_cyt_meth__JUND_NRTGACGCATN_eDBD_repr	3.81	500bp	top10perTarget	0.0489266	12.1063
JUND	SUMO2	TRUE	4	taipale_cyt_meth__JUND_NRTGACGCATN_eDBD_repr	3.81	500bp	top10perTarget	0.033925	6.52788
JUND	TAF13	TRUE	3	taipale_cyt_meth__JUND_NRTGACGCATN_eDBD_repr	3.81	500bp	top10perTarget	0.0479338	4.03383
JUND	TMSB10	TRUE	1	taipale_cyt_meth__JUND_NRTGACGCATN_eDBD_repr	3.81	500bp	top10perTarget	0.0704772	26.7205
JUND	TOPORS	TRUE	10	taipale_cyt_meth__JUND_NRTGACGCATN_eDBD_repr	3.81	500bp	top10perTarget	0.0429712	8.41486
JUND	TSC22D3	TRUE	19	taipale_cyt_meth__JUND_NRTGACGCATN_eDBD_repr	3.81	500bp	top10perTarget	0.143869	30.1455
JUND	TUBA1A	TRUE	3	taipale_cyt_meth__JUND_NRTGACGCATN_eDBD_repr	3.81	500bp	top10perTarget	0.10529	38.9624
JUND	IQGAP2	FALSE	3	dbcorrdb__FOSL2__ENCSR000BHP_1__m1	3.71	10kb	top10perTarget	0.0952939	25.0467
JUND	MARCKSL1	TRUE	18	hocomoco__JUND_MOUSE.H11MO.0.A	3.68	10kb	top10perTarget	0.0471301	9.42225
JUND	CNTNAP3	FALSE	2	transfac_pro__M08920	3.57	10kb	top10perTarget	0.0817321	32.6163
JUND	GNG7	FALSE	2	cisbp__M3090	3.49	500bp	top10perTarget	0.0322799	0.840724
JUND	ARHGEF40	FALSE	1	cisbp__M4526	3.42	10kb	top10perTarget	0.0720949	16.1615
JUND	RFX2	FALSE	1	cisbp__M4526	3.42	10kb	top10perTarget	0.0468184	9.08282
JUND	TMEM164	FALSE	2	dbcorrdb__JUN__ENCSR000EZX_1__m1	3.42	10kb	top10perTarget	0.064979	20.4691
JUND	CD74	TRUE	14	cisbp__M4625	3.24	10kb	top10perTarget	0.0637315	9.48499
JUND	C16orf54	FALSE	1	transfac_public__M00178	3.18	500bp	top10perTarget	0.0907304	48.8305
JUND	IER5	TRUE	11	flyfactorsurvey__kay_Jra_SANGER_5_FBgn0001291	3.17	10kb	top10perTarget	0.0580891	7.21774
JUND	MID1IP1	TRUE	8	flyfactorsurvey__kay_Jra_SANGER_5_FBgn0001291	3.17	10kb	top10perTarget	0.053741	8.31314
JUND	PRRG4	TRUE	26	transfac_pro__M08934	3.14	10kb	top10perTarget	0.0658244	20.5654
JUND	TAP2	TRUE	8	transfac_pro__M08934	3.14	10kb	top10perTarget	0.0469102	10.1859
JUND	APOL2	FALSE	1	scertf__macisaac.RTG3	3.01	10kb	top10perTarget	0.0532605	9.35573
JUND	OST4	FALSE	1	scertf__macisaac.RTG3	3.01	10kb	top10perTarget	0.0409081	7.2747
KLF6	ACTB	TRUE	7	transfac_pro__M05444	3.75	10kb	top10perTarget	0.230914	109.356
KLF6	ACTG1	TRUE	7	transfac_pro__M05444	3.75	10kb	top10perTarget	0.110774	28.0799
KLF6	ADAR	TRUE	7	transfac_pro__M05444	3.75	10kb	top10perTarget	0.102921	27.1749
KLF6	ADD3	TRUE	8	transfac_pro__M05444	3.75	10kb	top10perTarget	0.0746256	14.4919
KLF6	ADM	TRUE	7	transfac_pro__M05444	3.75	10kb	top10perTarget	0.0504316	8.82533
KLF6	AFTPH	TRUE	7	transfac_pro__M05444	3.75	10kb	top10perTarget	0.0410934	5.04977
KLF6	AGTRAP	TRUE	6	transfac_pro__M05444	3.75	10kb	top10perTarget	0.0439415	8.14191
KLF6	ALDOA	TRUE	7	transfac_pro__M05444	3.75	10kb	top10perTarget	0.0360822	3.01763
KLF6	ANP32A	TRUE	7	transfac_pro__M05444	3.75	10kb	top10perTarget	0.121017	30.9002
KLF6	ANPEP	TRUE	7	transfac_pro__M05444	3.75	10kb	top10perTarget	0.07119	15.9853
KLF6	AP1S2	TRUE	5	transfac_pro__M05444	3.75	10kb	top10perTarget	0.0384401	5.54167
KLF6	ARHGDIA	TRUE	6	transfac_pro__M05444	3.75	10kb	top10perTarget	0.0363973	5.04211
KLF6	ARHGDIB	TRUE	8	transfac_pro__M05444	3.75	10kb	top10perTarget	0.104461	14.2243
KLF6	ARPC1B	TRUE	7	transfac_pro__M05444	3.75	10kb	top10perTarget	0.102675	33.3787
KLF6	ARPC4	TRUE	5	transfac_pro__M05444	3.75	10kb	top10perTarget	0.0615537	18.7328
KLF6	ATM	TRUE	6	transfac_pro__M05444	3.75	10kb	top10perTarget	0.0920529	18.6412
KLF6	ATP2A3	TRUE	7	transfac_pro__M05444	3.75	10kb	top10perTarget	0.0451817	7.08658
KLF6	AZIN1	TRUE	7	transfac_pro__M05444	3.75	10kb	top10perTarget	0.0372199	6.047
KLF6	B3GNT2	TRUE	6	transfac_pro__M05444	3.75	10kb	top10perTarget	0.0580504	9.52678
KLF6	BCL6	TRUE	7	transfac_pro__M05444	3.75	10kb	top10perTarget	0.1143	31.7406
KLF6	BNIP2	TRUE	7	transfac_pro__M05444	3.75	10kb	top10perTarget	0.0505587	11.3173
KLF6	BNIP3L	TRUE	6	transfac_pro__M05444	3.75	10kb	top10perTarget	0.0457225	7.48767
KLF6	BTG1	TRUE	6	transfac_pro__M05444	3.75	10kb	top10perTarget	0.102454	20.2614
KLF6	C1GALT1	TRUE	7	transfac_pro__M05444	3.75	10kb	top10perTarget	0.0691899	24.8153
KLF6	CAB39	TRUE	5	transfac_pro__M05444	3.75	10kb	top10perTarget	0.0815275	19.8695
KLF6	CALM1	TRUE	6	transfac_pro__M05444	3.75	10kb	top10perTarget	0.0773419	20.7008
KLF6	CAMKK2	TRUE	7	transfac_pro__M05444	3.75	10kb	top10perTarget	0.0514416	11.0869
KLF6	CAPG	TRUE	6	transfac_pro__M05444	3.75	10kb	top10perTarget	0.0577871	5.77238
KLF6	CAPZA1	TRUE	7	transfac_pro__M05444	3.75	10kb	top10perTarget	0.0794544	16.7452
[truncated: 2,062 more rows]

## Sheet: Table S9
Table S9. Venn diagram of gene regulated by module 1 and marker genes of Cluster 1 & 4.
Module 1(964)	Cluster 1&4(155)	Cluster 1&4 & Module 1(391)
CEP350	NDEL1	ICAM3
TES	MAPK1	SERF2
HK3	GLRX	ENTPD1
EPB41	PHIP	SNX27
FCGR3B	G0S2	ACTG1
SOAT1	TBC1D1	ARHGAP9
KDM5A	GLIPR1	SIRPB1
CPEB2	GNG5	H2AFY
NUMB	GRK2	CD44
GAB2	PRPF38B	FOXP1
SAMSN1	MT-CO2	LCP1
TNFAIP8	CACUL1	DOK3
CRK	C18orf32	RPL37
SUN2	CYSTM1	MBD2
TNRC6B	RAB5IF	QPCT
ADD1	ATRX	TKT
PIP4K2A	GPR27	NIN
RAB21	CALM3	LILRA5
RPS6	HACD4	GLIPR2
ROCK2	MT-CO3	TAB2
SDHC	LAMTOR4	ANKRD13D
EHBP1L1	S100A4	REPS2
CYB5R4	CTSS	CDA
SORL1	IRAK3	SLC40A1
PPP6R2	KIAA1109	CLIP1
RPLP2	F5	CST7
JDP2	ELOB	PICALM
USP22	DHRS7	VNN3
PDCD10	PRKDC	NLRP12
KLF13	MT-ATP6	STXBP2
GNS	CCDC71L	CFL1
CALM2	CYTH1	TBL1X
PAG1	AL627309.5	STXBP5
ZFP36L1	CSF2RA	HSPA1A
HLA-E	LST1	SERINC3
PURB	PPP1R12B	CYP4F3
YME1L1	FAR1	SLC16A3
VAMP3	TALDO1	ITGB2
STX11	BST1	GNB2
CD300A	APMAP	DENND5A
GLYR1	NCF1	ARPC4
KCNE3	LAMTOR5	ACTN4
ARFGEF1	AC011472.2	MAP4K4
STAT3	LRG1	TNIP1
PTGS2	CXCL1	NFE2
45357	CARD16	RNF141
TREML2	SKAP2	FMNL1
ATP2A3	STK17A	FRAT2
RIT1	ATP5F1E	CAT
CIC	CHCHD2	WASF2
NHS	CLEC12A	YWHAZ
LIN7A	SOS2	VIM
DUSP18	SOCS3	MGAM
KDM2A	S100P	BTG1
CBFA2T3	RAB3D	ARRB2
DEF8	DENND3	PTK2B
MEFV	RAF1	TAOK1
CARS2	AL034397.3	RGS19
PXK	CR1	ALOX5AP
TP53INP1	ITGAM	TMEM71
PHF23	CKAP4	NFIL3
BECN1	UBALD2	MMP25
AFF4	SEC62	MYL12B
CEACAM3	DOCK8	EMB
HCK	MARF1	PIK3CG
FAM49B	TNFSF10	METTL9
UBE2D3	PADI2	PSMB3
FNIP1	CNN2	BLOC1S1
UBE2D1	RNF130	RXRA
LILRB3	CFD	SUB1
OSM	SNX18	IGF1R
TRAF3IP3	CKLF	MYL6
CTDNEP1	ABTB1	IQSEC1
RAB4B	PIP4P2	CCPG1
RAB32	DOCK2	NAMPT
SLC22A4	MSRB1	FLOT1
RNF149	ANXA3	CDC42
C6orf62	ATP5MG	YWHAB
IRF2	ARHGAP45	NUP214
UBE2R2	HOTAIRM1	LRRK2
AKIRIN2	ADGRE3	RAB31
UBXN1	NSD3	NHSL2
ST3GAL4	SEPTIN7	FTL
CAMK2G	GCA	IRS2
EIF4B	ADGRG3	SRPK1
KRT23	RTF2	CTSD
PTPN6	CXCL8	MSL3
RPS11	STX16	ZFYVE16
PPM1A	PLBD1	FGD3
YWHAH	RFLNB	LMNB1
AZIN1	LAT2	EMP3
TAX1BP1	OGFRL1	DBNL
KRAS	PADI4	SHOC2
NAGK	HIST1H2AC	DDX60L
GBA	AGO4	ARHGAP30
ITPKB	MT-ND4	CAP1
HDAC4	AC015871.1	ORAI2
RNF44	LIMK2	BNIP3L
YIPF3	ACSL4	ACSL1
CHSY1	MNDA	CSTB
OAZ2	HSD17B11	IGF2R
SNX6	RTF1	HCLS1
ATP6V1A	IKBIP	FGL2
ULK1	RAB18	DDX6
GDI2	MT-CO1	SH3GLB1
YTHDC1	COX5B	NCF4
B9D2	KIAA0232	DYSF
TRAPPC1	JAML	FRAT1
PAFAH1B2	ALOX5	IMPDH1
NR3C1	FAM107B	PYCARD
ARHGEF2	DPYD	ROCK1
DPH3	SYNE2	STK4
PDLIM2	PTEN	CBL
CEACAM4	MTHFS	FKBP5
NDRG1	WDR26	RNF24
FAM120AOS	HSDL2	ASAP1
RAB11FIP1	SH3BGRL	TMCC3
KLF2	IL4R	RBMS1
C19orf38	RESF1	SELPLG
PCNP	COX6B1	ZYX
KPNB1	CLEC4E	WDFY3
CCDC69	CDKN2D	CPD
ZC3H7A	ATP5MPL	BNIP2
TLR1	MOSPD2	BCL3
PNRC1	PSMA7	RAB2A
SLC12A6	CD58	MYH9
EIF4E	ZNF106	PROK2
NEDD8	NDUFA1	CAPZB
RPL23	APLP2	RPL28
CTDSP2	LINC01001	CMIP
FERMT3	TMOD3	RBM47
PSMC1	RPS27	BIN2
REEP5	PGD	ARPC1B
PACSIN2	FBXL5	PPP1R12A
FPR1	KDM7A	IPMK
MAP3K5	WDR1	UBN1
NCOR1	TGOLN2	CFLAR
JAK2	MAP3K1	TUBA4A
SUDS3	CD302	CDC42EP3
CYFIP2	LPCAT2	LBR
TPT1	GNG2	GPSM3
ABCG1	PCNX1	LPGAT1
AKT1	EEF1D	PLXNC1
FAM160B1	USP10	NDUFB3
SASH3	MORF4L1	VNN2
CEBPD	FAM126B	PYGL
KIAA0319L	PTBP3	RNF145
NFAT5	BOD1L1	B4GALT5
CCDC28A	MT-CYB	INPP5D
KCNJ2	AP5B1	SP3
STX6	BCL2A1	JAK1
ILK	RBP7	KDM4B
AKAP10	MT-ND3	SULT1B1
C1orf43	FCER1G	FAM200B
NUP98	PJA2	KIDINS220
ARHGDIB		CLIC1
TMCC1		LAMP1
FAU		CCNDBP1
TM9SF2		RALB
RAB5A		HEBP2
UTRN		BASP1
TPRG1L		NQO2
PKN2		PRKCD
TNFSF14		DIAPH1
AGFG1		OAZ1
RPS18		LIMD2
MLKL		PHF3
FUT7		C5AR1
PPM1M		GLT1D1
SLCO3A1		CSK
ATP11A		MSN
FOS		EIF4E3
PAK2		PAK1
STX7		DNAJC3
SRSF3		CD63
ST8SIA4		RHOA
PSTPIP1		CSTA
GNAI2		ZNF467
MYO9B		TYROBP
POR		CRISPLD2
SULF2		SIPA1
MARK2		RHOG
UBC		PAIP2
HNRNPF		E2F3
ZKSCAN1		ASAH1
LSM14A		S1PR4
FXYD5		RAB8B
SF1		EVI2B
GDE1		IL1RN
PLEKHG3		FCN1
TRIOBP		GMFG
NPEPPS		HIP1
GPR160		CAPZA1
NUDT4		CDV3
HIPK3		ADAM8
RIN3		AKAP13
FRY		MMP9
POLR2J3		ADAR
PLCB2		KCNJ15
SPG11		GNAS
RASSF3		ATP6V0D1
TMEM33		RPS6KA3
YPEL5		PSAP
FAM174A		MARK3
TLK2		SLA
PBX2		FKBP1A
TFDP1		RPL17
DCP2		VASP
WNK1		SLC11A1
RNF166		BRI3
UBA52		PRKCB
FAM53C		SLC2A3
FHL3		ECE1
MAPRE1		KIF1B
HNRNPA3		RBL2
INO80D		NACA
MTMR10		PPP4R2
CAPG		ANXA11
HMGCR		SNX3
ZNF646		HNRNPA2B1
N4BP2L2		SELL
ATP6V1E1		TSPO
ATF2		CAST
TGFBR2		BCL6
STK40		FOSL2
UBE2M		GAPDH
TXNRD1		TSEN34
LTB4R		EIF2AK2
ARF1		ACTR2
CTNNB1		RAB27A
ACAP2		UBL5
PAM16		ZC3HAV1
VPS4B		RGS2
RAP2C		APBB1IP
IL2RG		MAP3K2
KIAA0513		IFITM2
PELI2		STEAP4
PAFAH1B1		RTN3
FLNA		RASSF5
OPRL1		CCNI
ATF6B		SYNE1
TOLLIP		PIK3CD
EIF3H		LSP1
RRAGD		IFRD1
BPTF		CALM1
FOSB		RNF10
RASA4		DYNLT1
RALGPS2		IL17RA
KREMEN1		SRP14
CNOT3		SDCBP
YPEL3		ATP6V0E1
DECR1		CHST15
VAV1		RAB10
ARHGAP25		MCTP2
SSH2		LILRA2
NEDD9		SRGN
TAPBP		CMTM2
PRMT2		TLR4
RAB11FIP4		MDM4
RPL36AL		EEF1A1
PRKD2		HMGB2
RCBTB2		ATP11B
RSU1		RPS6KA1
CYHR1		ACTR3
TNFRSF1B		USP3
MAEA		HMGB1
RPL18		STK17B
YIPF4		VAPA
TNFRSF1A		EIF4G2
PTPRJ		OSTF1
RGS14		LRP10
UBE2Q1		NARF
ITM2B		PLXDC2
VPS26A		MYD88
DNAJC5		ARID3A
GPR132		SENP6
MIER1		IFNAR1
CLN3		AQP9
LPCAT1		CLTC
BICD2		LYST
EGLN2		CD37
KIAA0040		MYL12A
RRAGC		IVNS1ABP
ASXL2		PFN1
TRMT112		CTBP2
AURKAIP1		STAT5B
PGM1		RPS14
AATF		FKBP8
CHMP1B		ACTN1
RAB14		CREBBP
DUSP1		AGTPBP1
ARHGEF1		UBXN2B
TBKBP1		PHC2
KLF7		SNAP23
MAST3		USP9X
B3GNT8		EHD1
SPAG9		FAM120A
ACAP1		ACOX1
ITGA5		PCMTD1
ARHGAP4		ZNF281
SLU7		ARPC3
CHIC2		ATP6V0C
DEK		PGK1
REL		RPL39
NT5C2		CD55
PWWP2A		RAB7A
HELZ		PXN
TLE3		MEGF9
DYRK1A		MME
BMX		PPP3CA
RFX1		SH3KBP1
SLC15A3		CPEB4
EIF4A2		MAPK14
MVP		IL10RB
AATK		SVIL
CUX1		ALPL
PRKAR2A		CAB39
ARAP1		GRN
CD48		TXN
AP1S2		TLR8
RSBN1		S100A8
PGAM1		SPI1
RAC1		NPL
BRWD3		GTF2I
RNF146		IL16
ME2		S100A6
TNFRSF9		SNRK
RNF38		CNPY3
SMG7		RAC2
VCL		S100A12
SEMA4A		S100A9
GRAMD1A		ATM
CARD8		CYBA
AFTPH		IL6R
POLR2C		RPS15A
MED28		IFNGR2
F11R		ZNF217
IL18RAP		ANKRD11
FLII		FLI1
ATP6V1C1		TPM3
TMEM184B		S100A11
WAC		PTPRE
TAGLN2		MAP3K3
FBXO11		PHF21A
MGAT1		ADD3
CORO7		NUP50
CHD2		SH3BGRL3
RAB22A		NFAM1
AKNA		SRPK2
INPP4A		ARPC2
KLHL24		PPP2R5A
CCND3		KLF6
MEF2A		MAP2K3
C1GALT1		ITSN2
STK24		TIMP2
RASGRP4		WSB1
AP2A1		PRR13
VAV3		TLE4
ELOVL5		IL1R2
ETS2		SMG1
AGTRAP		LYZ
COQ7		ANP32A
ALDOA		ACTB
NFKBID		ABHD5
ITPRIP		NBEAL2
ZNF710		KIF5B
AMD1		ARPC5
COPB2		TLN1
PCBP1		PLP2
TFE3		TGFB1
DIP2B		CHMP2A
KLF3		MTPN
TWF2		DGAT2
HRH2		ANPEP
MFNG		CORO1A
MAX		TMSB4X
NSD1		OSBPL8
ATXN7L3		TMBIM4
SYF2		IQGAP1
MED11		MKRN1
NFKBIZ		RB1CC1
GOLPH3		APAF1
RRP12		PRDX5
SF3A1		FLOT2
CASP4		IKZF1
N4BP1		SPATA13
CEBPB		TMX4
ASH1L		PDLIM7
SLC39A1		RAD21
RNF138		AHCTF1
TLR2		PPP1R3B
MBOAT1
ZFAND6
GSK3B
DNTTIP1
PLEKHF2
RARA
MBP
EIF4H
GPBP1L1
RNF169
ITCH
STX3
APH1B
PCYT1A
NCOA1
DAXX
DEGS1
TLR5
LY96
USP8
CTDSP1
ANKRD12
LMTK2
RPL31
PILRA
CD14
MAPKAPK2
THAP1
NDE1
PPP6R1
KDM6B
CANT1
PIAS1
ZFAND3
XRCC5
PPFIA1
KIF13A
SNX10
RAB24
RALBP1
RSBN1L
CAMKK2
TMEM167B
FOXO3
RPL34
ETS1
MAN1A2
SBNO2
SIRPA
PRKACA
ZNFX1
C1orf162
BCORL1
RPS9
ZC3H6
GABARAP
NFATC3
HIF1A
TOP3A
RAPGEF1
ABCA7
NOSIP
DAPK2
ARF3
TRIP12
GMIP
BRD4
NFE2L2
UBE2B
HIPK1
PSEN1
ATP6V1B2
MGRN1
PDAP1
RNF19B
THOC5
PSMB10
C16orf72
GCC2
PACS1
DEF6
ELF4
LRRC4
OSBPL2
HMGN4
BUD31
RAB1B
CD93
CCDC88B
TP53I11
RALY
GNB1
NACC2
ANKRD17
YY1
EXOC6
CNTNAP3
FBXO9
KCTD12
PPP1CA
BMP2K
NUAK2
CDK14
TMUB2
APC
TOB1
DOCK11
LYL1
TRPC4AP
FURIN
ANXA1
INTS6
TADA3
TM9SF3
RAB11A
WIPI1
STAG2
IWS1
ARHGAP1
HDAC5
ADIPOR1
SLC24A4
SP100
RPL21
NRBF2
CSGALNACT2
C15orf39
PLEC
FOLR3
ZBTB7A
CRLF3
EXOC7
NEK7
RPS26
TMEM59
CYBRD1
NINJ1
CDC42EP2
ARID5A
SH3BP5L
FAM13B
HNRNPK
FAM89B
TUBA1A
CXCR1
ZFR
CSNK1A1
SLC44A2
PCM1
RNF167
RASGRP2
ST3GAL2
CD53
LTBR
PARP8
HDLBP
HERC2
TMEM43
AP1G1
SUMO2
UBB
EXOC3
SP1
TAOK3
PRPF40A
FBXL20
EDEM3
CCNG2
BRAF
MYO1F
ORM1
CD177
SERTAD2
TMBIM6
PCBP2
GRIPAP1
WIPF1
AGPAT2
USP32
FBXW7
RPL9
PRDM2
HECW2
LAMP2
CHPT1
MSL1
MSL2
STK38
CDC42SE1
CYLD
ACIN1
EXTL3
AKAP8L
SMARCD2
CASC3
TSPAN14
AP2B1
EEF2
FNDC3A
FBXO38
ATP6V0A1
UGP2
XPO6
RABGEF1
CHD8
JUNB
SPSB3
PHF20
MAP7D1
UPF2
TOP1
CBWD5
TPR
DSE
TMBIM1
AVL9
CBX3
B3GNT2
EPS15
SIGLEC5
MGAT4A
DCAF12
TSC22D3
NOTCH1
KDM5C
KBTBD2
EIF1B
ARG1
MTF1
LPP
TCIRG1
GSK3A
ZNF592
WLS
WIPI2
ARID4A
MAPK3
SKI
TADA2B
COMMD6
FOXN2
TRIB1
WAS
RGS3
EPN1
CD300LF
DLEU2
PPP4C
ARL11
MAN1A1
SLC38A2
WWC3
PPP3R1
MS4A6A
GYG1
QSOX1
GAPT
THRAP3
PNPLA2
OXSR1
CTSB
VEZF1
UBE2D2
TLR6
SLC19A1
CPSF2
CLEC4D
JUND
RPL13A
NBR1
NF1
GLTP
TCF25
GOLGA7
PDE7A
GATAD2B
RASSF2
ARHGDIA
CSAD
CTSZ
NR1H2
SEC14L1
HHEX
COX6A1
SLC43A2
RPL29
SLC25A44
RAB1A
PLEK
FGR
CTCF
EIF1
SETD5
CEBPA
STAG1
HPCAL1
RFFL
EIF2S3
OSBPL1A
EFR3A
45359
TSG101
CTSA
PLEKHO2
ACAA1
ZNF429
ARHGAP27
CUL3
PHF12
CDK19
FNBP1
FEM1C
AKIRIN1
LTB
SGTB
PDK3
TOM1
FPR2
TRIM25
SLC12A9
PLEKHM1
KDM6A
UBR2
PLEKHA2
MICAL1
H3F3A
PFKFB3
CSNK1G2
PPP1R11
KDM3B
CRTC2
LSM10
CREB5
CD164
NOP10
PAPOLA
PPP2R2A
SUPT4H1
STX4
ITPK1
SMCHD1
PGLYRP1
WWP2
VPS35
FBRS
SBF2
TSC22D4
CMTM6
ARPP19
SIGLEC9
STAU1
ZDHHC5
LPCAT3
SEC11A
CLPTM1
SDF2
RAP1B
ARHGAP26
GALNT3
TTLL3
NCOA6
SF3B2
PREX1
NFKB1
TRABD
RHOB
NSMAF
EFHD2
RAB37
ZC3H18
ZBTB7B
TFEB
FOXN3
POLR2J
ROPN1L
ZNF787
RTN4
KCMF1
CFP
TUBA1B
HNRNPH2
TBC1D10B
ANXA5
SNN
IGSF6
LITAF
PPP1R10
SH2B2
UBA1
SPEN
ID2
VPS37B
SLC25A3
CAPZA2
ATG3
LAPTM5
SLC25A37
LRRFIP1
CTDP1
USF2
SSNA1
ABCA1
HP
STK10
SSR2
CCT5
TXNIP
RGS18
HLA-C
PPM1F
GALK1
PTPN22
NAA50
TTC1
ZDHHC17
NADK
MCOLN1
ADNP
UBTF
PPP1R9B
CCM2
CWC15
C4orf3
RPS16
BCAP31
MSRA
STK38L
BAZ2B
TPST2
UBL3
CSNK1D
LPIN2
PLAUR
PSENEN
TLR10
RERE
BAZ2A
PPM1B
ZMAT2
SSU72
WBP2
NMI
TMEM91
ITGAL
CHD4
HLX
CUL4B
SNX11
CSF2RB
FGD4
TAGAP
ARRDC3
SAMD4B
RAB43
ZNF687
H3F3B
DGCR2
SAFB
GNA13
OGFR
SRI
SERPINB1
LRCH4
KLHL8
TAF10
ARL8A
HDAC7
TACC1
PLEKHB2
RUFY1
RAP1GAP2
CDK11B
NCLN
BTN3A2
PHACTR1
DDIT3
MYADM
ELF2
SIGLEC14
PTGER4
EGLN1
NTNG2
MANSC1
STAT6
ARID3B
NCF2
NUP153
NPTN
STARD3NL
RNASEK
ANKHD1
OS9
HECA
RNF11
ATP6V0B
FES
RYBP
PRCP
LRRC25
UNC13D
DHX9
OSBPL11
EZH1
DENR
UBAP1
EIF4EBP2
PSMD4
ABHD3
BTNL8
PTTG1IP
UBE2H
GATAD2A
ZNF652
PPIG
IP6K1
TNRC18
MBOAT7
TLK1
RBM39
MICAL2
COQ10B
ADM
EP300
PDCD6IP
TMEM11
RNPEPL1
HSPBAP1
PSD4
SH3BP2
MPZL3
KRCC1
ARID1A
TGFA
LRFN1
LASP1
ZFP91
NDFIP1
PDXK
MED13
RPL19
SDHB
TBC1D10C
NIPBL
FBXO33
RPS29
GRK6
DAZAP2
THBD
POLD4
RFX2
SEMA4D
CGGBP1
HNRNPUL2
TESC
PHF20L1
MKNK2
GRB2
PPT1
IL13RA1
LYN
CHMP2B
GABARAPL1
UPP1
FCGR2A
PTPN12
RRBP1
MXD1
HS1BP3
RAD23B
H6PD
RCOR1
MECP2
ERGIC1

## Sheet: Table S10
Table S10. List of qRT-PCR primers used in this study.
Gene (human)	Primer sequence 5'-3'
MMP9	Forward Primer GGGACGCAGACATCGTCATC
	Reverse Primer TCGTCATCGTCGAAATGGGC
IFIT1	Forward Primer GCGCTGGGTATGCGATCTC
	Reverse Primer CAGCCTGCCTTAGGGGAAG
CSF1R	Forward Primer TCCAAAACACGGGGACCTATC
	Reverse Primer CGGGCAGGGTCTTTGACATA
E2F1	Forward Primer CATCCCAGGAGGTCACTTCTG
	Reverse Primer GACAACAGCGGTTCTTGCTC
CALM1	Forward Primer AAATCCGTGAGGCATTCCGAG
	Reverse Primer CATGACGTGACGTAGTTCTGC
SLC2A3	Forward Primer GCTGGGCATCGTTGTTGGA
	Reverse Primer GCACTTTGTAGGATAGCAGGAAG
CST7	Forward Primer TTGTTCAAGGAGTCCCGCATC
	Reverse Primer GTCACAGTCATCCAGACGCA
ACTB	Forward Primer CATGTACGTTGCTATCCAGGC
	Reverse Primer CTCCTTAATGTCACGCACGAT
Gene (mouse)	Primer sequence 5'-3'
Mmp9	Forward Primer CTGGACAGCCAGACACTAAAG
	Reverse Primer CTCGCGGCAAGTCTTCAGAG
Ifit1	Forward Primer CTGAGATGTCACTTCACATGGAA
	Reverse Primer GTGCATCCCCAATGGGTTCT
Spi1	Forward Primer ATGTTACAGGCGTGCAAAATGG
	Reverse Primer TGATCGCTATGGCTTTCTCCA
Calm1	Forward Primer TGGGAATGGTTACATCAGTGC
	Reverse Primer CGCCATCAATATCTGCTTCTCT
Cst7	Forward Primer TGTTCAAGGAGTCCCATGTCAG
	Reverse Primer ATAGAGTCCGCTTCAAGGCAG
Padi4	Forward Primer TCTGCTCCTAAGGGCTACACA
	Reverse Primer GTCCAGAGGCCATTTGGAGG
Actb	Forward Primer CATGGATGACGATATCGCTG
	Reverse Primer GTCCTTCTGACCCATTCCC
ChIP assay	Primer sequence 5'-3'
Primers 1	Forward Primer TGGAACAGAACAGAAGCCCA
	Reverse Primer GGAAGGGGTCCAGTTTCAGT
Primers 2	Forward Primer ATGTCTCTTCCTCCTCCCCC
	Reverse Primer GGCCAGAAGCTCTTCACCTT
Primers 3	Forward Primer GTGTGGCTCAGGGGTAGAAC
	Reverse Primer CTGGGGAGGGGAGTGTTTTG
